# Supplementary material for: Bis[2-(1H-1,2,3-benzotriazol-1-yl)acetic acid-κN 3]dichloridozinc(II)
Source: Acta Crystallogr Sect E Struct Rep Online. 2008 May 3;64(Pt 6):m758. doi: 10.1107/S1600536808006399 (PMC2961613; doi:10.1107/S1600536808006399)
Supplement: Supplementary file 1 [file e-64-0m758-sup1.cif]

##############################################################################
###                                                                        ###
###        Electronic paper (Acta Crystallographica Section E)             ###
###                                                                        ###
##############################################################################
#                                                                            #
# This CIF contains the data in a paper accepted for publication in Acta     #
# Crystallographica Section E. It conforms to the requirements of Notes      #
# for Authors for Section E, and has been peer reviewed under the auspices   #
# of the IUCr Commission on Journals.                                        #
#                                                                            #
# Full details of the Crystallographic Information File format               #
# are given in the paper "The Crystallographic Information File (CIF):       #
# a New Standard Archive File for Crystallography" by S. R. Hall, F. H.      #
# Allen and I. D. Brown [Acta Cryst. (1991), A47, 655-685].                  #
#                                                                            #
# The current version of the core CIF dictionary is obtainable from          #
# ftp://ftp.iucr.org/pub/cif_core.dic. The current version number is 2.4.    #
#                                                                            #
# Software is freely available for graphical display of the structure(s) in  #
# this CIF.  For information consult the CIF home page http://www.iucr.org/  #
# cif/home.html                                                              #
#                                                                            #
# This file may be used for bona fide research purposes within the           #
# scientific community so long as proper attribution is given to the journal # 
# article from which it was obtained.                                        #
#                                                                            #
##############################################################################
                                             
data_I
_audit_creation_method     SHELXL-97
_chemical_name_systematic
;
Bis[2-(1<i>H</i>-1,2,3-benzotriazol-1-yl)acetic
acid-\k<i>N</i>^3^]dichloridozinc(II)
;
_chemical_name_common     ?
_chemical_formula_moiety     'C16 H14 Cl2 N6 O4 Zn'
_chemical_formula_sum     'C16 H14 Cl2 N6 O4 Zn'
_chemical_formula_iupac     '[Zn Cl2 (C8 H7 N3 O2)2]'
_chemical_formula_weight     490.60
_chemical_melting_point     ?
_symmetry_cell_setting     triclinic
_symmetry_space_group_name_H-M     'P -1'
_symmetry_space_group_name_Hall     '-P 1'
loop_
    _symmetry_equiv_pos_as_xyz
    'x, y, z'
    '-x, -y, -z'
_cell_length_a     8.0896(16)
_cell_length_b     9.6898(19)
_cell_length_c     12.703(3)
_cell_angle_alpha     87.48(3)
_cell_angle_beta     84.25(3)
_cell_angle_gamma     83.95(3)
_cell_volume     984.7(4)
_cell_formula_units_Z     2
_cell_measurement_reflns_used     10272
_cell_measurement_theta_min     3.14
_cell_measurement_theta_max     28.7
_cell_measurement_temperature     293(2)
_exptl_crystal_description     block
_exptl_crystal_colour     colorless
_exptl_crystal_size_max     0.3
_exptl_crystal_size_mid     0.2
_exptl_crystal_size_min     0.1
_exptl_crystal_density_diffrn     1.655
_exptl_crystal_density_meas     ?
_exptl_crystal_density_method     'not measured'
_exptl_crystal_F_000     496
_exptl_absorpt_coefficient_mu     1.555
_exptl_absorpt_correction_type     'multi-scan'
_exptl_absorpt_process_details     '(CrystalClear; Rigaku, 2005)'
_exptl_absorpt_correction_T_min     0.720
_exptl_absorpt_correction_T_max     0.860
_exptl_special_details
;
;
_diffrn_ambient_temperature     293(2)
_diffrn_radiation_type     MoK\a
_diffrn_radiation_wavelength     0.71073
_diffrn_radiation_source     'fine-focus sealed tube'
_diffrn_radiation_monochromator     graphite
_diffrn_measurement_device_type     'Mercury2 CCD (2x2 bin mode)'
_diffrn_measurement_method     'CCD_Profile_fitting'
_diffrn_detector_area_resol_mean     13.6612
_diffrn_reflns_number     10222
_diffrn_reflns_av_R_equivalents     0.0277
_diffrn_reflns_av_sigmaI/netI     0.0327
_diffrn_reflns_theta_min     3.14
_diffrn_reflns_theta_max     27.49
_diffrn_reflns_theta_full     27.49
_diffrn_measured_fraction_theta_max     0.995
_diffrn_measured_fraction_theta_full     0.995
_diffrn_reflns_limit_h_min     -10
_diffrn_reflns_limit_h_max     10
_diffrn_reflns_limit_k_min     -12
_diffrn_reflns_limit_k_max     12
_diffrn_reflns_limit_l_min     -16
_diffrn_reflns_limit_l_max     16
_diffrn_standards_number     0
_diffrn_standards_interval_count     .
_diffrn_standards_interval_time     .
_diffrn_standards_decay_%     ?
_refine_special_details
;
Refinement of <i>F</i>^2^ against ALL reflections. The weighted <i>R</i>-factor
<i>wR</i> and goodness of fit <i>S</i> are based on <i>F</i>^2^, conventional
<i>R</i>-factors <i>R</i> are based on <i>F</i>, with <i>F</i> set to zero for
negative <i>F</i>^2^. The threshold expression of <i>F</i>^2^ >
2\s(<i>F</i>^2^) is used only for calculating <i>R</i>-factors(gt) <i>etc</i>.
and is not relevant to the choice of reflections for refinement.
<i>R</i>-factors based on <i>F</i>^2^ are statistically about twice as large
as those based on <i>F</i>, and <i>R</i>- factors based on ALL data will be
even larger.
;
_reflns_number_total     4512
_reflns_number_gt     4022
_reflns_threshold_expression     I>2\s(I)
_refine_ls_structure_factor_coef     Fsqd
_refine_ls_matrix_type     full
_refine_ls_R_factor_all     0.0441
_refine_ls_R_factor_gt     0.0382
_refine_ls_wR_factor_gt     0.0952
_refine_ls_wR_factor_ref     0.0990
_refine_ls_goodness_of_fit_ref     1.086
_refine_ls_restrained_S_all     1.091
_refine_ls_number_reflns     4512
_refine_ls_number_parameters     275
_refine_ls_number_restraints     2
_refine_ls_hydrogen_treatment     constr
_refine_ls_weighting_scheme     calc
_refine_ls_weighting_details
          'calc w=1/[\s^2^(Fo^2^)+(0.0423P)^2^+0.762P] where P=(Fo^2^+2Fc^2^)/3'
_atom_sites_solution_hydrogens     geom
_atom_sites_solution_primary     direct
_atom_sites_solution_secondary     difmap
_refine_ls_shift/su_max     0.000
_refine_ls_shift/su_mean     0.000
_refine_diff_density_max     0.629
_refine_diff_density_min     -0.542
_refine_ls_extinction_method     none
_refine_ls_extinction_coef     ?
loop_
    _atom_type_symbol
    _atom_type_description
    _atom_type_scat_dispersion_real
    _atom_type_scat_dispersion_imag
    _atom_type_scat_source
    'C' 'C' 0.0033 0.0016
                         'International Tables Vol C Tables 4.2.6.8 and 6.1.1.4'
    'H' 'H' 0.0000 0.0000
                         'International Tables Vol C Tables 4.2.6.8 and 6.1.1.4'
    'Cl' 'Cl' 0.1484 0.1585
                         'International Tables Vol C Tables 4.2.6.8 and 6.1.1.4'
    'N' 'N' 0.0061 0.0033
                         'International Tables Vol C Tables 4.2.6.8 and 6.1.1.4'
    'O' 'O' 0.0106 0.0060
                         'International Tables Vol C Tables 4.2.6.8 and 6.1.1.4'
    'Zn' 'Zn' 0.2839 1.4301
                         'International Tables Vol C Tables 4.2.6.8 and 6.1.1.4'
_computing_data_collection     'CrystalClear (Rigaku, 2005)'
_computing_cell_refinement     'CrystalClear (Rigaku, 2005)'
_computing_data_reduction     'CrystalClear (Rigaku, 2005)'
_computing_structure_solution     'SHELXS97 (Sheldrick, 2008)'
_computing_structure_refinement     'SHELXL97 (Sheldrick, 2008)'
_computing_molecular_graphics     'SHELXTL (Sheldrick, 2008)'
_computing_publication_material     'SHELXTL (Sheldrick, 2008)'
loop_
    _atom_site_type_symbol
    _atom_site_label
    _atom_site_fract_x
    _atom_site_fract_y
    _atom_site_fract_z
    _atom_site_U_iso_or_equiv
    _atom_site_adp_type
    _atom_site_calc_flag
    _atom_site_refinement_flags
    _atom_site_occupancy
    _atom_site_disorder_assembly
    _atom_site_disorder_group
    Zn Zn1 -0.24666(3) 0.21707(3) 0.28538(2) 0.03130(10) Uani d . 1 . .
    Cl Cl1 -0.49995(9) 0.21702(8) 0.23354(6) 0.04842(18) Uani d . 1 . .
    Cl Cl2 -0.17619(9) 0.06835(7) 0.41738(5) 0.04511(17) Uani d . 1 . .
    O O1 0.4086(3) 0.4222(3) -0.1108(2) 0.0764(8) Uani d U 1 . .
    H H1C 0.4884 0.4518 -0.0874 0.115 Uiso calc R 1 . .
    O O2 -0.5545(3) 0.9218(2) 0.3737(2) 0.0627(6) Uani d U 1 . .
    H H2B -0.5859 0.9846 0.3201 0.061(11) Uiso d R 1 . .
    O O3 -0.3617(3) 0.7988(2) 0.26399(16) 0.0555(6) Uani d . 1 . .
    O O4 0.2761(3) 0.4739(3) 0.05103(16) 0.0546(6) Uani d . 1 . .
    N N1 -0.2805(3) 0.6045(2) 0.41091(17) 0.0327(4) Uani d . 1 . .
    N N2 -0.0410(3) 0.2952(2) 0.09576(17) 0.0350(5) Uani d . 1 . .
    N N3 0.0805(3) 0.2522(2) 0.02244(16) 0.0338(4) Uani d . 1 . .
    N N4 -0.3401(3) 0.4916(2) 0.37794(17) 0.0350(5) Uani d . 1 . .
    N N5 -0.0605(3) 0.1913(2) 0.16490(16) 0.0334(4) Uani d . 1 . .
    N N6 -0.2121(3) 0.4090(2) 0.33810(17) 0.0330(4) Uani d . 1 . .
    C C1 0.2918(4) -0.1020(3) 0.0338(2) 0.0470(7) Uani d . 1 . .
    H H1A 0.3714 -0.1660 0.0004 0.048(9) Uiso d R 1 . .
    C C2 0.1680(4) 0.6422(3) 0.3786(2) 0.0465(7) Uani d . 1 . .
    H H2A 0.2506 0.6985 0.3893 0.061(10) Uiso d R 1 . .
    C C3 0.1993(4) -0.1432(3) 0.1290(2) 0.0504(7) Uani d . 1 . .
    H H3A 0.2219 -0.2330 0.1565 0.056(10) Uiso d R 1 . .
    C C4 0.0791(4) -0.0547(3) 0.1816(2) 0.0434(6) Uani d . 1 . .
    H H4A 0.0190 -0.0820 0.2439 0.048(9) Uiso d R 1 . .
    C C5 0.0517(3) 0.0791(3) 0.13594(19) 0.0329(5) Uani d . 1 . .
    C C6 0.1357(3) 0.3460(3) -0.0639(2) 0.0380(6) Uani d . 1 . .
    H H6A 0.0439 0.4144 -0.0789 0.050(9) Uiso d R 1 . .
    H H6B 0.1698 0.2937 -0.1272 0.051(9) Uiso d R 1 . .
    C C7 0.0055(4) 0.6881(3) 0.4093(2) 0.0404(6) Uani d . 1 . .
    H H7A -0.0256 0.7737 0.4397 0.042(8) Uiso d R 1 . .
    C C8 0.2157(3) 0.5130(3) 0.3319(2) 0.0456(7) Uani d . 1 . .
    H H8A 0.3282 0.4876 0.3121 0.054(9) Uiso d R 1 . .
    C C9 -0.3956(3) 0.7224(3) 0.4457(2) 0.0375(6) Uani d . 1 . .
    H H9A -0.3464 0.7727 0.4970 0.056(10) Uiso d R 1 . .
    H H9B -0.4979 0.6900 0.4797 0.057(10) Uiso d R 1 . .
    C C10 0.2827(4) 0.4195(3) -0.0345(2) 0.0391(6) Uani d U 1 . .
    C C11 0.1012(3) 0.4239(3) 0.3143(2) 0.0391(6) Uani d . 1 . .
    H H11A 0.1325 0.3381 0.2844 0.042(8) Uiso d R 1 . .
    C C12 0.1438(3) 0.1188(3) 0.0429(2) 0.0323(5) Uani d . 1 . .
    C C13 0.2670(3) 0.0281(3) -0.0107(2) 0.0415(6) Uani d . 1 . .
    H H13A 0.3282 0.0552 -0.0727 0.044(8) Uiso d R 1 . .
    C C14 -0.4354(3) 0.8186(3) 0.3517(2) 0.0360(5) Uani d U 1 . .
    C C15 -0.0664(3) 0.4692(2) 0.34439(19) 0.0313(5) Uani d . 1 . .
    C C16 -0.1116(3) 0.5972(2) 0.39085(19) 0.0311(5) Uani d . 1 . .
loop_
    _atom_site_aniso_label
    _atom_site_aniso_U_11
    _atom_site_aniso_U_22
    _atom_site_aniso_U_33
    _atom_site_aniso_U_12
    _atom_site_aniso_U_13
    _atom_site_aniso_U_23
    Zn1 0.03324(16) 0.02833(16) 0.03146(16) -0.00575(11) 0.00609(11)
                                                                    -0.00602(11)
    Cl1 0.0373(3) 0.0458(4) 0.0624(5) -0.0034(3) -0.0060(3) -0.0035(3)
    Cl2 0.0551(4) 0.0419(4) 0.0363(3) -0.0022(3) 0.0009(3) 0.0019(3)
    O1 0.0671(16) 0.100(2) 0.0642(16) -0.0331(15) 0.0161(12) -0.0134(15)
    O2 0.0577(14) 0.0495(13) 0.0762(17) 0.0028(10) 0.0081(12) -0.0038(12)
    O3 0.0670(14) 0.0550(13) 0.0375(11) 0.0109(11) 0.0131(10) -0.0053(9)
    O4 0.0568(13) 0.0696(15) 0.0398(11) -0.0209(11) 0.0038(10) -0.0117(10)
    N1 0.0334(10) 0.0284(10) 0.0360(11) -0.0040(8) 0.0012(8) -0.0081(8)
    N2 0.0393(11) 0.0324(11) 0.0317(11) -0.0044(9) 0.0075(9) -0.0042(8)
    N3 0.0337(11) 0.0345(11) 0.0318(11) -0.0055(8) 0.0071(8) -0.0037(8)
    N4 0.0323(11) 0.0330(11) 0.0400(12) -0.0074(8) 0.0028(9) -0.0100(9)
    N5 0.0383(11) 0.0279(10) 0.0321(11) -0.0036(8) 0.0067(9) -0.0025(8)
    N6 0.0320(10) 0.0291(10) 0.0384(11) -0.0068(8) 0.0014(9) -0.0074(8)
    C1 0.0420(15) 0.0468(16) 0.0484(16) 0.0110(12) 0.0016(12) -0.0103(13)
    C2 0.0382(14) 0.0512(17) 0.0539(17) -0.0206(12) -0.0079(13) 0.0027(13)
    C3 0.0575(18) 0.0400(16) 0.0492(17) 0.0097(13) 0.0000(14) 0.0012(13)
    C4 0.0512(16) 0.0376(14) 0.0386(14) -0.0014(12) 0.0051(12) 0.0023(11)
    C5 0.0348(12) 0.0324(12) 0.0306(12) -0.0029(10) 0.0031(10) -0.0053(10)
    C6 0.0429(14) 0.0397(14) 0.0303(12) -0.0063(11) 0.0039(10) 0.0002(10)
    C7 0.0463(15) 0.0324(13) 0.0450(15) -0.0125(11) -0.0068(12) -0.0032(11)
    C8 0.0297(13) 0.0563(18) 0.0498(16) -0.0046(12) 0.0004(12) 0.0011(13)
    C9 0.0386(14) 0.0369(13) 0.0352(13) 0.0004(11) 0.0051(11) -0.0115(11)
    C10 0.0445(14) 0.0359(13) 0.0364(14) -0.0084(11) 0.0013(10) 0.0022(11)
    C11 0.0335(13) 0.0417(14) 0.0411(14) -0.0010(11) -0.0007(11) -0.0055(11)
    C12 0.0304(12) 0.0343(13) 0.0319(12) -0.0045(10) 0.0013(9) -0.0044(10)
    C13 0.0337(13) 0.0514(16) 0.0367(14) 0.0003(11) 0.0069(11) -0.0062(12)
    C14 0.0353(13) 0.0332(12) 0.0393(14) -0.0078(9) 0.0051(10) -0.0086(10)
    C15 0.0325(12) 0.0299(12) 0.0318(12) -0.0064(9) -0.0015(9) -0.0019(9)
    C16 0.0326(12) 0.0301(12) 0.0310(12) -0.0061(9) -0.0014(9) -0.0015(9)
_geom_special_details
;
All e.s.d.'s (except the e.s.d. in the dihedral angle between two l.s. planes)
are estimated using the full covariance matrix. The cell e.s.d.'s are taken
into account individually in the estimation of e.s.d.'s in distances, angles
and torsion angles; correlations between e.s.d.'s in cell parameters are only
used when they are defined by crystal symmetry. An approximate (isotropic)
treatment of cell e.s.d.'s is used for estimating e.s.d.'s involving l.s.
planes.
;
loop_
    _geom_bond_atom_site_label_1
    _geom_bond_atom_site_label_2
    _geom_bond_site_symmetry_2
    _geom_bond_distance
    _geom_bond_publ_flag
    Zn1 N5 . 2.041(2) ?
    Zn1 N6 . 2.059(2) ?
    Zn1 Cl1 . 2.2142(9) ?
    Zn1 Cl2 . 2.2403(10) ?
    O1 C10 . 1.336(4) ?
    O1 H1C . 0.8200 ?
    O2 C14 . 1.332(3) ?
    O2 H2B . 0.9295 ?
    O3 C14 . 1.223(3) ?
    O4 C10 . 1.222(3) ?
    N1 N4 . 1.340(3) ?
    N1 C16 . 1.360(3) ?
    N1 C9 . 1.451(3) ?
    N2 N5 . 1.318(3) ?
    N2 N3 . 1.331(3) ?
    N3 C12 . 1.363(3) ?
    N3 C6 . 1.459(3) ?
    N4 N6 . 1.314(3) ?
    N5 C5 . 1.379(3) ?
    N6 C15 . 1.380(3) ?
    C1 C13 . 1.363(4) ?
    C1 C3 . 1.422(4) ?
    C1 H1A . 0.9292 ?
    C2 C7 . 1.367(4) ?
    C2 C8 . 1.410(4) ?
    C2 H2A . 0.9295 ?
    C3 C4 . 1.369(4) ?
    C3 H3A . 0.9301 ?
    C4 C5 . 1.402(4) ?
    C4 H4A . 0.9297 ?
    C5 C12 . 1.394(3) ?
    C6 C10 . 1.533(4) ?
    C6 H6A . 0.9698 ?
    C6 H6B . 0.9703 ?
    C7 C16 . 1.402(3) ?
    C7 H7A . 0.9301 ?
    C8 C11 . 1.372(4) ?
    C8 H8A . 0.9298 ?
    C9 C14 . 1.521(4) ?
    C9 H9A . 0.9703 ?
    C9 H9B . 0.9702 ?
    C11 C15 . 1.400(4) ?
    C11 H11A . 0.9294 ?
    C12 C13 . 1.401(4) ?
    C13 H13A . 0.9300 ?
    C15 C16 . 1.395(3) ?
loop_
    _geom_angle_atom_site_label_1
    _geom_angle_atom_site_label_2
    _geom_angle_atom_site_label_3
    _geom_angle_site_symmetry_1
    _geom_angle_site_symmetry_3
    _geom_angle
    _geom_angle_publ_flag
    N5 Zn1 N6 . . 101.73(9) ?
    N5 Zn1 Cl1 . . 113.50(7) ?
    N6 Zn1 Cl1 . . 110.90(7) ?
    N5 Zn1 Cl2 . . 107.14(7) ?
    N6 Zn1 Cl2 . . 104.41(7) ?
    Cl1 Zn1 Cl2 . . 117.63(4) ?
    C10 O1 H1C . . 109.5 ?
    C14 O2 H2B . . 119.5 ?
    N4 N1 C16 . . 111.2(2) ?
    N4 N1 C9 . . 119.7(2) ?
    C16 N1 C9 . . 128.3(2) ?
    N5 N2 N3 . . 107.4(2) ?
    N2 N3 C12 . . 111.6(2) ?
    N2 N3 C6 . . 120.6(2) ?
    C12 N3 C6 . . 127.7(2) ?
    N6 N4 N1 . . 107.55(19) ?
    N2 N5 C5 . . 109.6(2) ?
    N2 N5 Zn1 . . 118.20(16) ?
    C5 N5 Zn1 . . 132.12(17) ?
    N4 N6 C15 . . 109.65(19) ?
    N4 N6 Zn1 . . 120.39(16) ?
    C15 N6 Zn1 . . 129.87(17) ?
    C13 C1 C3 . . 122.2(3) ?
    C13 C1 H1A . . 118.7 ?
    C3 C1 H1A . . 119.1 ?
    C7 C2 C8 . . 122.8(3) ?
    C7 C2 H2A . . 118.6 ?
    C8 C2 H2A . . 118.6 ?
    C4 C3 C1 . . 122.1(3) ?
    C4 C3 H3A . . 119.1 ?
    C1 C3 H3A . . 118.8 ?
    C3 C4 C5 . . 116.1(3) ?
    C3 C4 H4A . . 121.8 ?
    C5 C4 H4A . . 122.1 ?
    N5 C5 C12 . . 106.9(2) ?
    N5 C5 C4 . . 131.7(2) ?
    C12 C5 C4 . . 121.4(2) ?
    N3 C6 C10 . . 110.5(2) ?
    N3 C6 H6A . . 109.6 ?
    C10 C6 H6A . . 109.7 ?
    N3 C6 H6B . . 109.5 ?
    C10 C6 H6B . . 109.4 ?
    H6A C6 H6B . . 108.2 ?
    C2 C7 C16 . . 115.2(3) ?
    C2 C7 H7A . . 122.6 ?
    C16 C7 H7A . . 122.3 ?
    C11 C8 C2 . . 122.0(3) ?
    C11 C8 H8A . . 119.0 ?
    C2 C8 H8A . . 119.0 ?
    N1 C9 C14 . . 110.2(2) ?
    N1 C9 H9A . . 109.7 ?
    C14 C9 H9A . . 109.7 ?
    N1 C9 H9B . . 109.6 ?
    C14 C9 H9B . . 109.5 ?
    H9A C9 H9B . . 108.2 ?
    O4 C10 O1 . . 125.3(3) ?
    O4 C10 C6 . . 120.4(2) ?
    O1 C10 C6 . . 114.2(2) ?
    C8 C11 C15 . . 116.2(3) ?
    C8 C11 H11A . . 122.1 ?
    C15 C11 H11A . . 121.6 ?
    N3 C12 C5 . . 104.5(2) ?
    N3 C12 C13 . . 133.1(2) ?
    C5 C12 C13 . . 122.4(2) ?
    C1 C13 C12 . . 115.8(3) ?
    C1 C13 H13A . . 122.1 ?
    C12 C13 H13A . . 122.1 ?
    O3 C14 O2 . . 124.5(3) ?
    O3 C14 C9 . . 120.8(2) ?
    O2 C14 C9 . . 114.6(2) ?
    N6 C15 C16 . . 106.8(2) ?
    N6 C15 C11 . . 132.0(2) ?
    C16 C15 C11 . . 121.1(2) ?
    N1 C16 C15 . . 104.7(2) ?
    N1 C16 C7 . . 132.6(2) ?
    C15 C16 C7 . . 122.7(2) ?
loop_
    _geom_torsion_atom_site_label_1
    _geom_torsion_atom_site_label_2
    _geom_torsion_atom_site_label_3
    _geom_torsion_atom_site_label_4
    _geom_torsion_site_symmetry_1
    _geom_torsion_site_symmetry_2
    _geom_torsion_site_symmetry_3
    _geom_torsion_site_symmetry_4
    _geom_torsion
    _geom_torsion_publ_flag
    N5 N2 N3 C12 . . . . -0.4(3) ?
    N5 N2 N3 C6 . . . . -177.9(2) ?
    C16 N1 N4 N6 . . . . 1.1(3) ?
    C9 N1 N4 N6 . . . . 171.8(2) ?
    N3 N2 N5 C5 . . . . 0.4(3) ?
    N3 N2 N5 Zn1 . . . . -176.82(16) ?
    N6 Zn1 N5 N2 . . . . -47.2(2) ?
    Cl1 Zn1 N5 N2 . . . . 72.01(19) ?
    Cl2 Zn1 N5 N2 . . . . -156.44(17) ?
    N6 Zn1 N5 C5 . . . . 136.3(2) ?
    Cl1 Zn1 N5 C5 . . . . -104.5(2) ?
    Cl2 Zn1 N5 C5 . . . . 27.1(2) ?
    N1 N4 N6 C15 . . . . -0.4(3) ?
    N1 N4 N6 Zn1 . . . . 176.54(15) ?
    N5 Zn1 N6 N4 . . . . 148.39(19) ?
    Cl1 Zn1 N6 N4 . . . . 27.4(2) ?
    Cl2 Zn1 N6 N4 . . . . -100.26(19) ?
    N5 Zn1 N6 C15 . . . . -35.3(2) ?
    Cl1 Zn1 N6 C15 . . . . -156.3(2) ?
    Cl2 Zn1 N6 C15 . . . . 76.0(2) ?
    C13 C1 C3 C4 . . . . 0.3(5) ?
    C1 C3 C4 C5 . . . . 0.3(5) ?
    N2 N5 C5 C12 . . . . -0.2(3) ?
    Zn1 N5 C5 C12 . . . . 176.47(18) ?
    N2 N5 C5 C4 . . . . -178.9(3) ?
    Zn1 N5 C5 C4 . . . . -2.2(4) ?
    C3 C4 C5 N5 . . . . 177.8(3) ?
    C3 C4 C5 C12 . . . . -0.7(4) ?
    N2 N3 C6 C10 . . . . 92.5(3) ?
    C12 N3 C6 C10 . . . . -84.5(3) ?
    C8 C2 C7 C16 . . . . -0.1(4) ?
    C7 C2 C8 C11 . . . . -0.1(5) ?
    N4 N1 C9 C14 . . . . -87.0(3) ?
    C16 N1 C9 C14 . . . . 81.9(3) ?
    N3 C6 C10 O4 . . . . -48.2(4) ?
    N3 C6 C10 O1 . . . . 134.4(3) ?
    C2 C8 C11 C15 . . . . 0.6(4) ?
    N2 N3 C12 C5 . . . . 0.3(3) ?
    C6 N3 C12 C5 . . . . 177.6(2) ?
    N2 N3 C12 C13 . . . . 178.1(3) ?
    C6 N3 C12 C13 . . . . -4.6(5) ?
    N5 C5 C12 N3 . . . . 0.0(3) ?
    C4 C5 C12 N3 . . . . 178.8(2) ?
    N5 C5 C12 C13 . . . . -178.2(2) ?
    C4 C5 C12 C13 . . . . 0.7(4) ?
    C3 C1 C13 C12 . . . . -0.4(4) ?
    N3 C12 C13 C1 . . . . -177.6(3) ?
    C5 C12 C13 C1 . . . . -0.1(4) ?
    N1 C9 C14 O3 . . . . -6.9(4) ?
    N1 C9 C14 O2 . . . . 172.8(2) ?
    N4 N6 C15 C16 . . . . -0.4(3) ?
    Zn1 N6 C15 C16 . . . . -176.95(17) ?
    N4 N6 C15 C11 . . . . 179.4(3) ?
    Zn1 N6 C15 C11 . . . . 2.8(4) ?
    C8 C11 C15 N6 . . . . 179.5(3) ?
    C8 C11 C15 C16 . . . . -0.8(4) ?
    N4 N1 C16 C15 . . . . -1.3(3) ?
    C9 N1 C16 C15 . . . . -170.9(2) ?
    N4 N1 C16 C7 . . . . 179.4(3) ?
    C9 N1 C16 C7 . . . . 9.7(5) ?
    N6 C15 C16 N1 . . . . 1.0(3) ?
    C11 C15 C16 N1 . . . . -178.8(2) ?
    N6 C15 C16 C7 . . . . -179.6(2) ?
    C11 C15 C16 C7 . . . . 0.6(4) ?
    C2 C7 C16 N1 . . . . 179.1(3) ?
    C2 C7 C16 C15 . . . . -0.1(4) ?
loop_
    _geom_hbond_atom_site_label_D
    _geom_hbond_atom_site_label_H
    _geom_hbond_atom_site_label_A
    _geom_hbond_site_symmetry_A
    _geom_hbond_distance_DH
    _geom_hbond_distance_HA
    _geom_hbond_distance_DA
    _geom_hbond_angle_DHA
    O1 H1C O4 2_665 0.82 2.20 3.015(4) 170.5
    O2 H2B Cl1 1_565 0.93 2.59 3.348(3) 138.7
    C6 H6A O4 2_565 0.97 2.69 3.586(4) 153.2
data_global
_journal_date_recd_electronic     2008-01-29
_journal_date_accepted     2008-03-07
_journal_name_full     'Acta Crystallographica, Section E'
_journal_year     2008
_journal_volume     64
_journal_issue      6
_journal_page_first     m758
_journal_page_last     m758
_journal_paper_category     QM
_journal_coeditor_code     PK2083
_publ_contact_author_name     'Qiong Ye'
_publ_contact_author_address
;
Ordered Matter Science Research Center, Southeast UniVersity,
Nanjing 210096, P. R. China
;
_publ_contact_author_email     yeqiong@seu.edu.cn
_publ_contact_author_fax     '86-25-52090626'
_publ_contact_author_phone     '86-25-52090626'
_publ_section_title
;
Bis[2-(1<i>H</i>-1,2,3-benzotriazol-1-yl)acetic
acid-\k<i>N</i>^3^]dichloridozinc(II)
;
loop_
    _publ_author_name
    _publ_author_footnote
    _publ_author_address
    'Hang, Tian' .
;
Ordered Matter Science Research Center
Southeast University
Nanjing 210096
People's Republic of China
;
    'Ye, Qiong' .
;
Ordered Matter Science Research Center
Southeast University
Nanjing 210096
People's Republic of China
;
