# Supplementary material for: Bis[2-(1H-1,2,3-benzotriazol-1-yl)acetic acid-κN 3]dichloridozinc(II)
Source: Acta Crystallogr Sect E Struct Rep Online. 2008 May 3;64(Pt 6):m758. doi: 10.1107/S1600536808006399 (PMC2961613; doi:10.1107/S1600536808006399)
Supplement: Supplementary file 2 [file e-64-0m758-Isup2.hkl]

# 
# h,k,l, Fc-squared, Fo-squared, sigma(Fo-squared) and status flag 
# 
data_I
_shelx_title ' 2                               P-1' 
_shelx_refln_list_code          4 
_shelx_F_calc_maximum      106.77 
_exptl_crystal_F_000       496.00 
_reflns_d_resolution_high  0.7700 
 
loop_ 
 _symmetry_equiv_pos_as_xyz 
 'x, y, z' 
 '-x, -y, -z' 
 
_cell_length_a     8.0896 
_cell_length_b     9.6898 
_cell_length_c    12.7030 
_cell_angle_alpha  87.480 
_cell_angle_beta   84.250 
_cell_angle_gamma  83.950 
 
_shelx_F_squared_multiplier     1.000 
 
loop_ 
 _refln_index_h 
 _refln_index_k 
 _refln_index_l 
 _refln_F_squared_calc 
 _refln_F_squared_meas 
 _refln_F_squared_sigma 
 _refln_observed_status 
   2   0   0     2329.69     2570.96     40.78 o 
   3   0   0      715.07      707.33      7.98 o 
   4   0   0     2243.08     2239.99     30.55 o 
   5   0   0       73.44       89.51      3.07 o 
   6   0   0      468.61      499.34      9.11 o 
   7   0   0      103.90      102.91      3.21 o 
   8   0   0      151.30      156.37      8.30 o 
   9   0   0       95.30       90.25      6.29 o 
  10   0   0       20.69       22.94      8.88 o 
 -10   1   0       36.80       44.60      5.53 o 
  -9   1   0      255.25      253.13     11.97 o 
  -8   1   0        0.34        4.77      2.61 o 
  -7   1   0       19.27       20.66      1.91 o 
  -6   1   0      119.26      141.25      3.83 o 
  -5   1   0      902.32      890.10     42.76 o 
  -4   1   0      458.79      479.97      7.68 o 
  -3   1   0     1692.84     1877.03     22.95 o 
  -2   1   0      367.05      443.87      6.03 o 
  -1   1   0     2132.15     2239.44     30.92 o 
   1   1   0     1217.70     1275.12     14.77 o 
   2   1   0     2403.13     2379.69     20.21 o 
   3   1   0    10010.33    10123.22    125.58 o 
   4   1   0       17.57       31.34      1.92 o 
   5   1   0     2190.21     2286.20     34.43 o 
   6   1   0      529.10      492.43     22.09 o 
   7   1   0       17.47       26.04      3.26 o 
   8   1   0       28.34       27.90      3.42 o 
   9   1   0       15.16       18.30      3.64 o 
  10   1   0       18.82       26.75      4.62 o 
 -10   2   0       49.38       46.66      5.62 o 
  -9   2   0       16.08       19.46      3.38 o 
  -8   2   0      568.53      596.26     28.95 o 
  -7   2   0      452.22      473.62     12.57 o 
  -6   2   0      556.50      562.66     11.79 o 
  -5   2   0      128.99      137.97      3.25 o 
  -4   2   0     1189.04     1341.83     29.35 o 
  -3   2   0      368.32      398.30      8.51 o 
  -2   2   0     1202.06     1386.47     14.83 o 
  -1   2   0     2658.50     2590.27     17.95 o 
   0   2   0      733.24      798.82     32.07 o 
   1   2   0     7802.31     8329.26    105.55 o 
   2   2   0      514.01      598.23     14.44 o 
   3   2   0       13.03       57.22     26.34 o 
   4   2   0     1810.55     1665.49     19.95 o 
   5   2   0      238.67      183.33      9.87 o 
   6   2   0        6.07        4.96      1.44 o 
   7   2   0        1.49        9.03      5.14 o 
   8   2   0      510.13      564.15     22.33 o 
   9   2   0        2.90        4.20      2.55 o 
  10   2   0        3.02        3.85      2.68 o 
  -9   3   0      156.84      164.63      9.41 o 
  -8   3   0        6.98       13.46      8.04 o 
  -7   3   0       62.85       72.73      7.23 o 
  -6   3   0        1.19        3.14      3.83 o 
  -5   3   0     1415.56     1515.49     27.08 o 
  -4   3   0       16.89       26.09      1.60 o 
  -3   3   0     1209.81     1230.73     17.00 o 
  -2   3   0      483.40      552.35      6.20 o 
  -1   3   0     3591.65     3542.05     43.63 o 
   0   3   0     3363.52     3321.23     31.68 o 
   1   3   0      245.36      243.98     13.75 o 
   2   3   0      811.11      738.16     10.77 o 
   3   3   0     1064.92     1132.90     16.64 o 
   4   3   0     3185.22     3402.26    106.13 o 
   5   3   0      618.08      612.70     19.05 o 
   6   3   0      648.01      647.71     33.99 o 
   7   3   0     1858.53     1780.50     50.21 o 
   8   3   0      177.25      197.42      9.60 o 
   9   3   0      332.12      306.14     16.27 o 
  10   3   0        0.15        7.83      4.84 o 
  -9   4   0       44.44       37.53      4.60 o 
  -8   4   0       44.50       45.32      3.13 o 
  -7   4   0      998.39     1018.24     24.90 o 
  -6   4   0        3.52        8.86      1.76 o 
  -5   4   0      230.27      220.57     10.02 o 
  -4   4   0     1346.83     1343.90     22.77 o 
  -3   4   0      430.43      398.80      8.01 o 
  -2   4   0       38.48       48.12      2.02 o 
  -1   4   0      451.92      437.34     17.15 o 
   0   4   0     1287.42     1261.45     17.33 o 
   1   4   0      313.00      366.73      4.24 o 
   2   4   0      289.50      223.69      3.79 o 
   3   4   0     3095.78     2913.95     67.09 o 
   4   4   0      737.08      805.35     11.70 o 
   5   4   0      935.97      904.27     24.60 o 
   6   4   0      872.75      835.47     23.13 o 
   7   4   0        7.23       13.49      2.80 o 
   8   4   0      456.77      470.33     17.07 o 
   9   4   0      149.20      173.63     10.10 o 
  10   4   0       58.39       71.70      7.87 o 
  -9   5   0       21.69       13.72      5.36 o 
  -8   5   0      312.41      291.84      9.78 o 
  -7   5   0       51.40       50.72      3.11 o 
  -6   5   0      330.57      329.25     20.96 o 
  -5   5   0      310.61      251.37     24.07 o 
  -4   5   0     1797.01     1788.02     35.33 o 
  -3   5   0        2.04        3.44      0.75 o 
  -2   5   0     1199.68     1225.34     15.31 o 
  -1   5   0     1898.44     1803.42     22.25 o 
   0   5   0     1258.10     1139.39     12.96 o 
   1   5   0       42.33       45.45      1.27 o 
   2   5   0      103.53      138.13      2.94 o 
   3   5   0      786.58      789.85     15.91 o 
   4   5   0      229.70      209.16     10.12 o 
   5   5   0       71.94       68.81      5.58 o 
   6   5   0      547.75      506.37     14.58 o 
   7   5   0       82.00       86.30      6.64 o 
   8   5   0      242.03      243.25     12.57 o 
   9   5   0       37.61       32.87      4.76 o 
  -8   6   0        0.42       -1.78      2.19 o 
  -7   6   0      121.76      114.71      7.01 o 
  -6   6   0       24.78       27.18      2.11 o 
  -5   6   0       38.56       34.24      3.47 o 
  -4   6   0       27.48       26.61      4.24 o 
  -3   6   0     1184.65     1117.85     28.21 o 
  -2   6   0       21.76       20.21      3.43 o 
  -1   6   0      999.13     1024.69     24.52 o 
   0   6   0     1480.28     1372.49     49.58 o 
   1   6   0      900.61      781.90     28.10 o 
   2   6   0      463.12      513.29      8.13 o 
   3   6   0      119.41      116.68      2.99 o 
   4   6   0      518.72      465.45     11.81 o 
   5   6   0      369.82      319.99      8.62 o 
   6   6   0      167.37      167.84      7.50 o 
   7   6   0      142.79      154.48      7.68 o 
   8   6   0        5.28        4.73      2.95 o 
   9   6   0      137.12      120.52     10.11 o 
  -8   7   0       33.97       29.70      4.48 o 
  -7   7   0       46.60       52.27      5.23 o 
  -6   7   0        9.61       14.55      3.14 o 
  -5   7   0       10.82       19.21      3.33 o 
  -4   7   0      981.06      957.94     30.15 o 
  -3   7   0        0.12       10.10      5.94 o 
  -2   7   0        6.70       13.43      2.23 o 
  -1   7   0       47.18       38.58      3.42 o 
   0   7   0     2805.59     2729.21     69.47 o 
   1   7   0       90.02       84.88      4.26 o 
   2   7   0     1478.87     1423.48     31.24 o 
   3   7   0     1464.40     1406.37     25.00 o 
   4   7   0      169.18      178.85      6.19 o 
   5   7   0       12.81       13.58      1.40 o 
   6   7   0       23.13       38.36      3.56 o 
   7   7   0      160.03      177.66      9.33 o 
   8   7   0       86.53       81.64     14.02 o 
   9   7   0        3.07        1.04      3.39 o 
  -7   8   0       98.87      115.99      8.76 o 
  -6   8   0       23.91       16.68      3.70 o 
  -5   8   0      111.70       96.22      6.90 o 
  -4   8   0        3.76       -2.46      2.46 o 
  -3   8   0      204.99      189.31      8.83 o 
  -2   8   0      146.07      150.39     12.44 o 
  -1   8   0      632.55      627.09     18.79 o 
   0   8   0      324.99      324.47     11.92 o 
   1   8   0     1401.94     1426.34     41.16 o 
   2   8   0       51.70       45.55      3.85 o 
   3   8   0      425.39      409.37      8.84 o 
   4   8   0       11.08       16.08      3.38 o 
   5   8   0      657.32      603.05     47.35 o 
   6   8   0       29.54       27.58      4.26 o 
   7   8   0      203.51      199.10     10.54 o 
   8   8   0        9.10       13.97      3.87 o 
  -6   9   0       13.85       19.85      7.74 o 
  -5   9   0        5.11        7.73      7.39 o 
  -4   9   0      194.63      198.55     10.88 o 
  -3   9   0      110.82      112.72      6.79 o 
  -2   9   0        5.72        6.21      2.73 o 
  -1   9   0        0.28        2.01      2.03 o 
   0   9   0      118.17      114.85      7.34 o 
   1   9   0      210.61      198.40      9.18 o 
   2   9   0      243.76      254.10     10.70 o 
   3   9   0        6.12       15.18      2.73 o 
   4   9   0      589.51      536.63     12.30 o 
   5   9   0      162.48      172.76      7.86 o 
   6   9   0       72.70       65.37     10.64 o 
   7   9   0        0.42        1.27      3.03 o 
   8   9   0      228.01      226.31     12.17 o 
  -5  10   0      152.90      142.96     10.32 o 
  -4  10   0      100.04      103.31      8.49 o 
  -3  10   0      315.43      308.67     14.36 o 
  -2  10   0       12.99        8.95      3.91 o 
  -1  10   0       97.68       99.13      6.53 o 
   0  10   0      327.14      353.20     15.57 o 
   1  10   0        1.70        2.37      2.58 o 
   2  10   0      165.58      140.10     11.34 o 
   3  10   0       91.05      100.92      6.17 o 
   4  10   0      183.55      191.29      9.80 o 
   5  10   0      189.02      181.93     17.23 o 
   6  10   0        4.44        1.85      3.87 o 
   7  10   0      141.25      139.81     16.09 o 
  -4  11   0      317.49      349.74     19.27 o 
  -3  11   0       33.19       41.96     10.07 o 
  -2  11   0       97.58      107.99      8.69 o 
  -1  11   0       12.90        1.90      2.95 o 
   0  11   0      244.56      241.57     12.15 o 
   1  11   0       21.78       31.15      4.88 o 
   2  11   0      188.13      188.31     10.80 o 
   3  11   0        2.15        6.54      3.02 o 
   4  11   0       27.47       27.97      4.07 o 
   5  11   0      223.15      187.12     16.18 o 
  -2  12   0       28.19       36.56      6.02 o 
  -1  12   0      175.92      181.68     12.08 o 
   0  12   0       35.62       41.61      5.76 o 
   1  12   0       94.34      109.33      8.48 o 
   2  12   0        1.81        2.20      4.92 o 
   3  12   0       20.74       23.87     13.01 o 
   4  12   0       20.31       43.53      9.14 o 
  -3 -12   1        2.68        3.13      3.30 o 
  -2 -12   1       20.69       29.77      6.37 o 
  -1 -12   1      180.50      195.35     12.42 o 
   0 -12   1       92.29       87.67      8.26 o 
   1 -12   1       23.73       23.99      4.87 o 
  -5 -11   1        1.02       -5.54      5.54 o 
  -4 -11   1      117.51       98.60      7.17 o 
  -3 -11   1       47.85       59.07     12.97 o 
  -2 -11   1        3.15        5.18      3.05 o 
  -1 -11   1      255.35      270.40     21.94 o 
   0 -11   1      166.55      174.95      9.99 o 
   1 -11   1      117.64      112.45      8.52 o 
   2 -11   1       31.59       29.62      5.02 o 
   3 -11   1       61.30       53.41      5.77 o 
   4 -11   1      112.71      123.24     10.82 o 
  -7 -10   1       54.52       58.91     10.55 o 
  -6 -10   1       18.89       22.16      5.80 o 
  -5 -10   1      143.46      134.18     14.68 o 
  -4 -10   1      129.59      126.94     10.99 o 
  -3 -10   1        6.52        9.31      3.00 o 
  -2 -10   1        5.28        9.35      4.66 o 
  -1 -10   1      553.07      536.50     20.35 o 
   0 -10   1       94.30      102.97      8.40 o 
   1 -10   1       14.07       19.39      3.82 o 
   2 -10   1       90.12       92.14      7.43 o 
   3 -10   1      153.91      155.37      9.85 o 
   4 -10   1      247.64      237.25     13.89 o 
   5 -10   1       37.86       36.07      5.62 o 
  -7  -9   1      522.42      591.29     23.87 o 
  -6  -9   1       47.03       43.25      4.38 o 
  -5  -9   1      374.03      314.73      9.84 o 
  -4  -9   1      611.40      608.01     17.24 o 
  -3  -9   1      162.70      196.07     13.15 o 
  -2  -9   1        0.70        7.59      5.89 o 
  -1  -9   1      596.46      593.34     20.79 o 
   0  -9   1        0.65        3.27      2.38 o 
   1  -9   1        6.39        3.10      2.42 o 
   2  -9   1       19.51       24.45      3.97 o 
   3  -9   1       25.72       34.08      3.94 o 
   4  -9   1        9.26       12.80      5.63 o 
   5  -9   1      109.36      113.78      7.52 o 
   6  -9   1       16.58       28.13      6.55 o 
  -8  -8   1       70.69       80.44      6.95 o 
  -7  -8   1       88.30       78.27      5.92 o 
  -6  -8   1      369.80      366.10     13.36 o 
  -5  -8   1      241.94      250.26     12.05 o 
  -4  -8   1     1249.71     1235.16     36.54 o 
  -3  -8   1       29.33       29.25      1.67 o 
  -2  -8   1      464.19      468.79     11.45 o 
  -1  -8   1     1087.29     1069.21     29.82 o 
   0  -8   1      656.36      652.19     19.96 o 
   1  -8   1      148.48      151.21      6.65 o 
   2  -8   1        3.83        7.66      5.80 o 
   3  -8   1       41.36       41.46      5.32 o 
   4  -8   1      176.85      155.95     14.02 o 
   5  -8   1       81.66       85.19      6.03 o 
   6  -8   1       20.16       17.64      3.82 o 
   7  -8   1       35.96       40.14      5.48 o 
  -9  -7   1       10.03        5.02      3.23 o 
  -8  -7   1      145.19      164.06      9.83 o 
  -7  -7   1       69.49       63.70      5.00 o 
  -6  -7   1       72.99       77.06      5.17 o 
  -5  -7   1      215.80      175.26     18.19 o 
  -4  -7   1       28.96       26.79      1.73 o 
  -3  -7   1      267.05      254.22      8.06 o 
  -2  -7   1       27.78       29.29      2.73 o 
  -1  -7   1      696.93      683.62     18.26 o 
   0  -7   1      278.66      270.55     24.31 o 
   1  -7   1      309.92      282.72      8.89 o 
   2  -7   1      381.02      389.25     18.38 o 
   3  -7   1       70.86       68.77      4.32 o 
   4  -7   1       42.27       41.90      7.69 o 
   5  -7   1       27.94       21.10      3.45 o 
   6  -7   1        5.80       14.67      6.16 o 
   7  -7   1       76.50       93.94      6.99 o 
   8  -7   1        0.05       -4.66      4.66 o 
  -9  -6   1        3.93        6.58      6.29 o 
  -8  -6   1      363.01      377.64     14.56 o 
  -7  -6   1      174.44      188.58      9.11 o 
  -6  -6   1       87.94       94.21      5.53 o 
  -5  -6   1       39.78       38.33      3.28 o 
  -4  -6   1     1243.92     1251.22     28.54 o 
  -3  -6   1     2968.19     3008.58     51.38 o 
  -2  -6   1     1098.77     1098.15     16.65 o 
  -1  -6   1        3.46        4.57      1.95 o 
   0  -6   1     1648.37     1609.17     55.35 o 
   1  -6   1      213.73      225.81      8.35 o 
   2  -6   1     1184.45     1267.86     41.33 o 
   3  -6   1      287.76      280.55      9.63 o 
   4  -6   1     1328.06     1328.35     35.54 o 
   5  -6   1       53.62       45.30      3.52 o 
   6  -6   1        9.78        9.70      2.42 o 
   7  -6   1        1.97        5.65      2.62 o 
   8  -6   1      189.23      190.05     11.21 o 
  -9  -5   1       68.04       61.58      5.38 o 
  -8  -5   1       35.56       35.51      8.35 o 
  -7  -5   1       53.93       61.13      4.88 o 
  -6  -5   1        5.97        4.21      1.02 o 
  -5  -5   1     1416.37     1353.14     23.93 o 
  -4  -5   1      346.91      333.61      8.94 o 
  -3  -5   1      404.43      502.22      8.17 o 
  -2  -5   1        1.08        4.57      1.31 o 
  -1  -5   1     7240.08     7400.65    103.65 o 
   0  -5   1     1362.94     1387.24     27.69 o 
   1  -5   1     4447.47     4408.41    185.49 o 
   2  -5   1       81.70       51.59      2.66 o 
   3  -5   1     2207.73     2114.02     52.52 o 
   4  -5   1       50.43       51.19      5.27 o 
   5  -5   1     1737.62     1649.10     32.98 o 
   6  -5   1      129.39      136.44      6.67 o 
   7  -5   1      261.20      270.49      8.11 o 
   8  -5   1        0.03        4.71      2.43 o 
   9  -5   1        1.01        2.64      4.31 o 
 -10  -4   1       50.62       63.51      6.56 o 
  -9  -4   1      104.70      104.37     11.69 o 
  -8  -4   1      363.70      356.92     14.82 o 
  -7  -4   1       90.60       85.22      5.60 o 
  -6  -4   1      119.02      120.23      5.46 o 
  -5  -4   1       36.93       29.47      1.62 o 
  -4  -4   1      400.21      384.51      7.52 o 
  -3  -4   1       51.86       26.03      2.95 o 
  -2  -4   1      138.12      132.04      2.31 o 
  -1  -4   1      783.52      856.80      9.40 o 
   0  -4   1     2224.43     2248.89     19.80 o 
   1  -4   1     1755.56     1731.89     32.75 o 
   2  -4   1      917.74      882.55     20.19 o 
   3  -4   1       55.55       62.29      1.66 o 
   4  -4   1     1571.27     1438.46     40.08 o 
   5  -4   1       94.16       88.25      4.26 o 
   6  -4   1      138.40      137.90      4.29 o 
   7  -4   1      104.65      104.02      4.40 o 
   8  -4   1      186.16      191.21      7.55 o 
   9  -4   1       20.63       17.02      3.40 o 
 -10  -3   1        0.73        2.02      2.83 o 
  -9  -3   1      190.17      199.93     11.74 o 
  -8  -3   1      852.50      865.89     38.25 o 
  -7  -3   1      515.27      515.34     32.49 o 
  -6  -3   1       38.66       28.10      2.83 o 
  -5  -3   1     1201.34     1250.70     18.88 o 
  -4  -3   1      148.29      136.59      2.74 o 
  -3  -3   1       71.11       85.58      2.36 o 
  -2  -3   1        2.19        5.19      1.02 o 
  -1  -3   1      566.69      507.44     26.47 o 
   0  -3   1     4065.99     3807.35     20.78 o 
   1  -3   1      786.98      735.58     11.39 o 
   2  -3   1      300.56      323.46      8.57 o 
   3  -3   1      871.88      866.07     21.00 o 
   4  -3   1     5259.94     4640.67    619.46 o 
   5  -3   1       82.12       86.96      3.90 o 
   6  -3   1      147.88      154.52      5.80 o 
   7  -3   1      340.91      353.06      9.14 o 
   8  -3   1       17.65       19.87      4.25 o 
   9  -3   1        1.47        0.44      2.25 o 
 -10  -2   1        0.14        3.05      2.85 o 
  -9  -2   1        2.92        1.72      2.45 o 
  -8  -2   1      246.61      254.32     20.80 o 
  -7  -2   1       38.89       44.69      3.94 o 
  -6  -2   1       44.40       42.09      2.82 o 
  -5  -2   1     1502.60     1465.29     22.12 o 
  -4  -2   1     2046.99     2002.39     26.80 o 
  -3  -2   1      229.91      242.27      3.05 o 
  -2  -2   1     2924.08     2887.02     41.36 o 
  -1  -2   1      818.46      896.89     46.03 o 
   0  -2   1      792.92      739.60      5.66 o 
   1  -2   1     6055.06     6022.87     78.57 o 
   2  -2   1      116.10      124.46      4.26 o 
   3  -2   1     1116.67     1082.41     17.21 o 
   4  -2   1      723.11      849.94     15.71 o 
   5  -2   1     1613.95     1689.08     44.11 o 
   6  -2   1      254.21      263.12      6.44 o 
   7  -2   1      900.38      926.66     25.69 o 
   8  -2   1      488.93      471.42     17.45 o 
   9  -2   1      208.35      234.45     11.58 o 
  10  -2   1       42.82       45.46      5.54 o 
 -10  -1   1       13.62        7.87      3.36 o 
  -9  -1   1       71.52       72.64      5.72 o 
  -8  -1   1      452.13      465.46     16.26 o 
  -7  -1   1      432.54      403.77     18.82 o 
  -6  -1   1      224.69      220.85      7.02 o 
  -5  -1   1      533.21      483.59     14.95 o 
  -4  -1   1     7269.64     7573.59    115.87 o 
  -3  -1   1     1002.00      887.87     38.06 o 
  -2  -1   1     3861.07     3778.42     38.03 o 
  -1  -1   1      244.84      224.44      3.08 o 
   1  -1   1     4527.90     4572.98     47.16 o 
   2  -1   1      317.09      382.03      4.50 o 
   3  -1   1     2187.58     2463.18     47.31 o 
   4  -1   1     1116.31     1082.20     17.22 o 
   5  -1   1     1143.38     1283.45     20.01 o 
   6  -1   1      340.78      335.49     12.22 o 
   7  -1   1      845.17      846.18     19.21 o 
   8  -1   1      375.57      414.59     15.81 o 
   9  -1   1        1.76        6.52      5.32 o 
  10  -1   1       28.15       35.51      8.84 o 
 -10   0   1        5.13        0.09      2.42 o 
  -9   0   1      369.26      376.10     16.38 o 
  -8   0   1        0.24        1.83      2.04 o 
  -7   0   1      386.79      389.31     11.99 o 
  -6   0   1      357.33      327.68      7.18 o 
  -5   0   1     2495.31     2691.83     45.30 o 
  -4   0   1        7.35       12.02      1.03 o 
  -3   0   1     3153.82     2975.39     36.33 o 
  -2   0   1     1138.29     1287.26     15.37 o 
  -1   0   1     3818.23     3775.91     61.19 o 
   2   0   1      123.61      106.33      2.21 o 
   3   0   1       27.54       28.28      0.73 o 
   4   0   1       15.99       21.27      1.10 o 
   5   0   1        7.49        9.28      1.69 o 
   6   0   1        6.39        8.48      0.87 o 
   7   0   1      186.88      177.93      7.71 o 
   8   0   1        0.25       11.69      2.99 o 
   9   0   1       16.13       24.18      3.94 o 
  10   0   1        0.27        3.55      3.52 o 
 -10   1   1       26.87       33.33      4.88 o 
  -9   1   1       64.33       74.52      6.41 o 
  -8   1   1      260.44      280.33     11.78 o 
  -7   1   1      157.20      138.71      8.75 o 
  -6   1   1       64.80       59.35      2.37 o 
  -5   1   1       43.01       39.25      4.63 o 
  -4   1   1     3510.66     3425.61     57.62 o 
  -3   1   1     3615.59     3600.43     48.24 o 
  -2   1   1      955.59     1065.33     14.52 o 
  -1   1   1     1994.11     2118.47     21.83 o 
   1   1   1       47.86       74.36      0.99 o 
   2   1   1       97.50      140.84     12.35 o 
   3   1   1      753.19      840.89     25.26 o 
   4   1   1     3617.66     3942.52     73.28 o 
   5   1   1        1.17        9.99      1.60 o 
   6   1   1      238.79      219.49     10.11 o 
   7   1   1       87.11      101.80      5.49 o 
   8   1   1      228.81      253.45     10.20 o 
   9   1   1       50.81       65.97      5.81 o 
  10   1   1       41.19       51.09      5.30 o 
 -10   2   1       12.27       16.18      5.63 o 
  -9   2   1      338.43      390.01     17.54 o 
  -8   2   1        1.55        2.25      1.62 o 
  -7   2   1       77.08       73.06      5.45 o 
  -6   2   1       83.16       80.57      3.14 o 
  -5   2   1     1468.06     1493.87     26.52 o 
  -4   2   1        1.59        7.40      2.73 o 
  -3   2   1      347.62      433.75     11.61 o 
  -2   2   1       45.55       35.89      3.59 o 
  -1   2   1       75.88      102.34      1.57 o 
   0   2   1     1343.66     1504.68     23.40 o 
   1   2   1     9134.52     9786.24    134.48 o 
   2   2   1      453.78      466.72      6.96 o 
   3   2   1     2990.09     2793.68     61.38 o 
   4   2   1        4.61       11.01      0.54 o 
   5   2   1     1041.04     1012.59     22.50 o 
   6   2   1      236.93      224.51     16.79 o 
   7   2   1      976.62      959.82     34.38 o 
   8   2   1        1.72       13.51      7.08 o 
   9   2   1       81.32       94.59      7.18 o 
  10   2   1        0.18       -2.06      2.51 o 
  -9   3   1       51.73       41.42      7.03 o 
  -8   3   1      440.51      453.21     13.23 o 
  -7   3   1       13.25       14.00      2.49 o 
  -6   3   1      128.83      137.33      4.61 o 
  -5   3   1       70.03       80.40      3.37 o 
  -4   3   1      812.83      864.66     28.55 o 
  -3   3   1      112.31      132.05      4.17 o 
  -2   3   1      318.05      321.46      5.86 o 
  -1   3   1      637.57      692.76     25.46 o 
   0   3   1     2151.81     2136.02     24.25 o 
   1   3   1     7798.19     7606.89    165.00 o 
   2   3   1      270.01      210.75      3.05 o 
   3   3   1      345.14      323.13      3.66 o 
   4   3   1     3544.93     3338.05     67.65 o 
   5   3   1      958.23      936.77     20.90 o 
   6   3   1     1408.13     1393.89     34.81 o 
   7   3   1      211.57      212.07      8.25 o 
   8   3   1      147.45      138.73      7.70 o 
   9   3   1       17.19       23.38      4.66 o 
  10   3   1       39.76       44.91      5.11 o 
  -9   4   1       78.86       79.71      6.50 o 
  -8   4   1      140.39      153.18      6.54 o 
  -7   4   1       22.93       22.46      2.48 o 
  -6   4   1      568.71      531.12     12.79 o 
  -5   4   1     1833.59     1935.67     38.69 o 
  -4   4   1      491.14      499.19     13.24 o 
  -3   4   1       53.94       70.33      2.05 o 
  -2   4   1      593.35      584.11     15.86 o 
  -1   4   1      100.69       55.05      1.14 o 
   0   4   1     1812.07     1876.76     26.73 o 
   1   4   1      911.94      935.91     11.33 o 
   2   4   1      751.20      745.04     12.12 o 
   3   4   1     1746.84     1769.50     23.46 o 
   4   4   1     4310.12     4114.77     59.06 o 
   5   4   1        6.97       16.94      2.26 o 
   6   4   1       72.87       71.75      5.36 o 
   7   4   1      766.48      736.27     22.23 o 
   8   4   1      134.65      140.90      7.40 o 
   9   4   1       47.69       52.73      5.50 o 
  10   4   1        3.36       17.66     14.68 o 
  -9   5   1       57.36       68.06      8.88 o 
  -8   5   1       29.25       26.56      4.48 o 
  -7   5   1      277.21      295.41      9.38 o 
  -6   5   1       59.56       61.61      4.33 o 
  -5   5   1       41.34       44.93      2.35 o 
  -4   5   1      445.30      453.80      9.21 o 
  -3   5   1      754.01      797.64     12.90 o 
  -2   5   1     1308.88     1245.36     17.72 o 
  -1   5   1     1433.13     1521.65     25.31 o 
   0   5   1     2201.08     2437.94     33.50 o 
   1   5   1       16.77       32.23      2.39 o 
   2   5   1      787.82      724.82     10.39 o 
   3   5   1        4.59       10.75      0.92 o 
   4   5   1     1025.63      992.38     45.43 o 
   5   5   1      952.24      875.66     44.80 o 
   6   5   1       87.63       92.05      4.84 o 
   7   5   1      270.77      279.82     10.56 o 
   8   5   1      132.56      129.83      7.33 o 
   9   5   1      174.67      193.97      9.60 o 
  10   5   1      136.34      146.75     10.35 o 
  -8   6   1       43.14       29.37      4.13 o 
  -7   6   1       22.63       18.28      3.48 o 
  -6   6   1      193.62      183.87      8.62 o 
  -5   6   1       56.34       59.29      2.70 o 
  -4   6   1     3109.99     3171.05     62.62 o 
  -3   6   1      966.32      954.47     16.21 o 
  -2   6   1      225.21      207.08      4.50 o 
  -1   6   1     1535.59     1407.28     42.02 o 
   0   6   1      630.25      580.21      8.51 o 
   1   6   1      230.36      240.18      7.47 o 
   2   6   1        3.22       11.22      4.01 o 
   3   6   1     1458.09     1262.16    129.45 o 
   4   6   1      211.58      198.11      7.96 o 
   5   6   1        2.37        6.00      2.35 o 
   6   6   1        2.54        8.60      5.41 o 
   7   6   1      296.16      321.40     13.10 o 
   8   6   1      297.55      309.41     14.47 o 
   9   6   1        7.36        6.56      3.38 o 
  -7   7   1      128.46      131.83     10.02 o 
  -6   7   1        0.59        3.34      3.61 o 
  -5   7   1      247.67      237.59     10.75 o 
  -4   7   1       72.63       63.62      5.67 o 
  -3   7   1     1842.39     1780.67     51.29 o 
  -2   7   1      368.73      319.09     10.91 o 
  -1   7   1     1081.45     1042.86     27.22 o 
   0   7   1      579.95      513.39     30.23 o 
   1   7   1     1744.98     1704.15     32.84 o 
   2   7   1      219.39      202.13      4.46 o 
   3   7   1      577.52      586.96     11.20 o 
   4   7   1       14.52       17.83      2.40 o 
   5   7   1       29.10       29.12      3.80 o 
   6   7   1       63.79       56.94      4.18 o 
   7   7   1      245.40      244.77     11.38 o 
   8   7   1        1.32        5.36      4.48 o 
   9   7   1       64.83       71.66      6.25 o 
  -7   8   1        1.46        1.51      2.67 o 
  -6   8   1        8.77       11.95      4.09 o 
  -5   8   1       20.20       20.93      3.75 o 
  -4   8   1      223.58      218.20     10.44 o 
  -3   8   1      626.95      599.04     20.64 o 
  -2   8   1      309.52      318.31     11.39 o 
  -1   8   1       35.18       33.99      3.69 o 
   0   8   1     1894.38     1878.14     62.91 o 
   1   8   1       13.15       27.80      8.57 o 
   2   8   1       98.53      105.16      3.61 o 
   3   8   1      119.58      118.83      3.77 o 
   4   8   1     1001.00      952.12     40.68 o 
   5   8   1       14.49       11.22      1.77 o 
   6   8   1      165.12      171.23      9.50 o 
   7   8   1       29.44       23.30      4.66 o 
   8   8   1      142.75      137.85      9.29 o 
  -6   9   1        3.54        2.95      3.78 o 
  -5   9   1       74.65       76.83      7.56 o 
  -4   9   1       84.33       62.64      5.81 o 
  -3   9   1       42.72       32.98      6.86 o 
  -2   9   1       71.97       72.56      5.20 o 
  -1   9   1       53.12       57.40      4.79 o 
   0   9   1      400.85      381.58     13.86 o 
   1   9   1      242.70      255.72     10.82 o 
   2   9   1      199.59      202.58      8.45 o 
   3   9   1     1488.00     1392.96     67.95 o 
   4   9   1       87.75       82.95      3.65 o 
   5   9   1      291.17      268.84     10.82 o 
   6   9   1      127.65      145.74      7.93 o 
   7   9   1      145.70      159.43      8.80 o 
   8   9   1        5.07        4.81      3.91 o 
  -5  10   1        1.43        1.85      2.65 o 
  -4  10   1      149.08      155.70     10.25 o 
  -3  10   1       57.81       54.70      5.89 o 
  -2  10   1       22.25       21.12      4.00 o 
  -1  10   1        3.02        5.19      2.53 o 
   0  10   1      461.71      463.53     18.88 o 
   1  10   1      497.88      506.06     19.18 o 
   2  10   1      333.89      325.18     13.80 o 
   3  10   1       31.17       37.19      4.44 o 
   4  10   1      222.09      223.71     16.57 o 
   5  10   1       52.04       52.14      9.06 o 
   6  10   1      249.54      254.30     21.89 o 
   7  10   1       21.35       29.02      8.00 o 
  -4  11   1       42.84       45.30      6.25 o 
  -3  11   1       93.27      103.06      8.36 o 
  -2  11   1       24.17       27.62      4.48 o 
  -1  11   1      164.26      164.55      9.59 o 
   0  11   1       44.53       60.14      5.59 o 
   1  11   1        1.67        1.07      2.39 o 
   2  11   1       16.80       11.65      3.37 o 
   3  11   1      474.21      474.54     20.30 o 
   4  11   1       34.48       45.02      8.35 o 
   5  11   1       26.62       23.13      6.07 o 
   6  11   1       20.13       11.43      6.59 o 
  -2  12   1       19.52       19.19      4.86 o 
  -1  12   1        0.84       -3.57      3.57 o 
   0  12   1       62.28       57.35      7.43 o 
   1  12   1       65.92       63.64     12.40 o 
   2  12   1       73.65       95.27      8.03 o 
   3  12   1       12.37       17.57      3.53 o 
   4  12   1       12.32       14.42      6.42 o 
  -3 -12   2       73.68       84.92     14.95 o 
  -2 -12   2       78.54       60.99      6.27 o 
  -1 -12   2        6.26       11.92      3.72 o 
   0 -12   2      268.74      262.24     14.48 o 
   1 -12   2       11.51        3.99      7.34 o 
  -5 -11   2       26.27       38.07      8.35 o 
  -4 -11   2       94.88       98.25     13.85 o 
  -3 -11   2       27.63       36.54      4.73 o 
  -2 -11   2      152.71      156.33      9.10 o 
  -1 -11   2      271.45      264.63     14.17 o 
   0 -11   2      271.39      272.36     12.71 o 
   1 -11   2      295.42      318.17     16.60 o 
   2 -11   2        1.02        1.37      5.01 o 
   3 -11   2      342.63      328.73     15.79 o 
  -6 -10   2       99.56       88.63     12.31 o 
  -5 -10   2      117.53      112.55     10.99 o 
  -4 -10   2       85.50       73.16     13.54 o 
  -3 -10   2      147.11      156.11      7.97 o 
  -2 -10   2        7.94       12.16      4.00 o 
  -1 -10   2       26.86       24.19      4.00 o 
   0 -10   2      345.16      375.68     16.06 o 
   1 -10   2      204.00      225.90     11.59 o 
   2 -10   2      170.79      150.93     16.14 o 
   3 -10   2       29.67       27.22      4.60 o 
   4 -10   2      150.11      159.37      9.63 o 
   5 -10   2       26.49       19.29      4.12 o 
  -7  -9   2        0.82        1.63      2.50 o 
  -6  -9   2      118.72       88.22      5.99 o 
  -5  -9   2      344.20      334.23     15.96 o 
  -4  -9   2      321.71      309.66      7.96 o 
  -3  -9   2      403.51      374.97     24.84 o 
  -2  -9   2      140.45      139.11      6.84 o 
  -1  -9   2        1.27       12.56      3.61 o 
   0  -9   2      689.20      691.61     22.38 o 
   1  -9   2      100.26       93.64      5.76 o 
   2  -9   2        1.05        0.84      2.11 o 
   3  -9   2      157.19      165.60      8.56 o 
   4  -9   2      216.57      223.55     10.38 o 
   5  -9   2       51.06       51.85      5.91 o 
   6  -9   2       14.36       16.28      4.29 o 
  -8  -8   2        9.34       22.42     10.38 o 
  -7  -8   2      166.31      174.16      9.36 o 
  -6  -8   2      183.54      181.86      8.73 o 
  -5  -8   2       58.14       57.42      9.45 o 
  -4  -8   2       95.66      107.63      5.16 o 
  -3  -8   2       13.70       17.02      3.78 o 
  -2  -8   2       31.37       30.84      3.35 o 
  -1  -8   2      326.98      334.00     12.31 o 
   0  -8   2      259.93      256.35     10.11 o 
   1  -8   2       36.54       45.87      3.68 o 
   2  -8   2       25.15       27.07      3.47 o 
   3  -8   2      225.75      232.51     10.41 o 
   4  -8   2       77.26       72.73      7.12 o 
   5  -8   2      415.01      440.78     18.47 o 
   6  -8   2       72.42       75.72      5.85 o 
   7  -8   2       79.24       86.93      7.71 o 
  -8  -7   2      141.41      137.45      8.95 o 
  -7  -7   2       32.00       40.20      4.50 o 
  -6  -7   2      291.62      291.80     10.23 o 
  -5  -7   2       45.79       56.20      4.25 o 
  -4  -7   2      759.19      720.69     14.49 o 
  -3  -7   2      145.93      140.91      3.76 o 
  -2  -7   2       95.72       89.03      4.96 o 
  -1  -7   2      750.02      743.45     28.53 o 
   0  -7   2     1408.61     1326.86     46.47 o 
   1  -7   2       16.96       17.53      2.35 o 
   2  -7   2       24.41       29.55      2.79 o 
   3  -7   2       26.70       22.48      7.21 o 
   4  -7   2     1685.61     1677.98     50.14 o 
   5  -7   2       55.55       59.03     11.39 o 
   6  -7   2       53.26       66.55      9.23 o 
   7  -7   2       31.71       37.88      5.14 o 
   8  -7   2      152.45      149.31     12.57 o 
  -9  -6   2       82.29       95.63      8.09 o 
  -8  -6   2        5.52        4.99      2.86 o 
  -7  -6   2       75.17       80.97      5.74 o 
  -6  -6   2       27.94       31.20      3.57 o 
  -5  -6   2     1335.59     1468.12     60.63 o 
  -4  -6   2        7.71       14.97      1.65 o 
  -3  -6   2     1122.27     1108.73     18.89 o 
  -2  -6   2      355.88      388.81      6.30 o 
  -1  -6   2     2781.18     2744.26     37.21 o 
   0  -6   2      117.93      134.70      5.22 o 
   1  -6   2      737.05      739.40     28.80 o 
   2  -6   2     1845.28     1885.27     47.60 o 
   3  -6   2     1114.07     1121.20     29.80 o 
   4  -6   2       58.43       59.66      4.31 o 
   5  -6   2      132.16      113.85      6.29 o 
   6  -6   2       19.57       23.69      4.57 o 
   7  -6   2      181.79      175.77      9.14 o 
   8  -6   2       15.76       14.33      3.40 o 
  -9  -5   2       44.47       67.10      6.33 o 
  -8  -5   2      213.68      244.10     11.74 o 
  -7  -5   2      116.10      136.47     14.02 o 
  -6  -5   2        8.41        7.41      1.27 o 
  -5  -5   2      100.59       99.66      6.12 o 
  -4  -5   2     1825.55     1802.42     71.77 o 
  -3  -5   2      213.25      209.72      4.66 o 
  -2  -5   2     1042.64      942.89     19.26 o 
  -1  -5   2      292.90      329.98      4.42 o 
   0  -5   2     7483.87     7540.15    177.93 o 
   1  -5   2      180.63      178.46      5.38 o 
   2  -5   2      352.85      386.23     24.44 o 
   3  -5   2      389.42      376.11     20.08 o 
   4  -5   2       13.04       14.23      1.21 o 
   5  -5   2       15.17       19.89      2.05 o 
   6  -5   2       46.10       44.48      2.80 o 
   7  -5   2       16.40       21.81      4.00 o 
   8  -5   2       70.09       71.56      5.14 o 
   9  -5   2        3.08        1.93      4.04 o 
  -9  -4   2      174.64      170.22     15.08 o 
  -8  -4   2       31.70       28.84      4.04 o 
  -7  -4   2      103.06       98.50      6.08 o 
  -6  -4   2       86.12       76.77      2.51 o 
  -5  -4   2     1739.93     1712.17     35.25 o 
  -4  -4   2       44.99       34.63      5.32 o 
  -3  -4   2        3.80        6.46      0.91 o 
  -2  -4   2      709.46      703.00     21.41 o 
  -1  -4   2     3087.34     3125.90     38.68 o 
   0  -4   2      619.35      692.70      9.27 o 
   1  -4   2     1012.68      870.93     19.08 o 
   2  -4   2      599.44      577.30     31.37 o 
   3  -4   2     3567.13     3607.18     52.15 o 
   4  -4   2       68.39       68.15      3.79 o 
   5  -4   2       78.71       69.68      4.92 o 
   6  -4   2      151.07      148.04      4.56 o 
   7  -4   2       50.93       58.20      3.08 o 
   8  -4   2       51.51       52.46      4.34 o 
   9  -4   2        2.44       18.73      5.89 o 
 -10  -3   2      130.86      131.52      9.10 o 
  -9  -3   2        0.66        3.31      2.82 o 
  -8  -3   2      215.98      227.29     10.16 o 
  -7  -3   2      208.05      221.57      9.10 o 
  -6  -3   2       99.48       92.26      2.70 o 
  -5  -3   2        3.85        5.97      2.67 o 
  -4  -3   2     1201.21     1125.02     20.37 o 
  -3  -3   2      277.43      226.70     13.94 o 
  -2  -3   2       24.95       44.69      1.91 o 
  -1  -3   2      698.09      688.75      7.41 o 
   0  -3   2     1156.87     1170.01     10.08 o 
   1  -3   2      310.04      297.91      2.07 o 
   2  -3   2     1413.80     1356.74     30.89 o 
   3  -3   2       92.23      100.40      2.13 o 
   4  -3   2     1696.15     1574.74     37.28 o 
   5  -3   2      446.39      447.97      8.32 o 
   6  -3   2      528.51      504.40     10.69 o 
   7  -3   2       72.99       62.93      2.76 o 
   8  -3   2      456.69      441.56     16.06 o 
   9  -3   2        7.51        4.21      3.25 o 
 -10  -2   2      178.02      192.80     10.28 o 
  -9  -2   2      162.13      190.53     10.22 o 
  -8  -2   2      559.96      529.08     18.85 o 
  -7  -2   2      499.35      501.54     12.36 o 
  -6  -2   2      144.37      135.64      3.62 o 
  -5  -2   2     1726.24     1596.10     25.54 o 
  -4  -2   2     3598.72     3711.12     56.25 o 
  -3  -2   2       23.94       44.00      1.17 o 
  -2  -2   2      107.30       89.12      2.29 o 
  -1  -2   2     3321.15     3172.65     54.08 o 
   0  -2   2     3967.83     3742.19    103.98 o 
   1  -2   2     8087.21     8294.22     90.28 o 
   2  -2   2      530.54      545.34      5.78 o 
   3  -2   2      792.75      833.05     13.12 o 
   4  -2   2      369.81      336.30      5.32 o 
   5  -2   2      113.38       97.98      2.57 o 
   6  -2   2      181.65      188.34      4.47 o 
   7  -2   2      864.98      844.34     28.47 o 
   8  -2   2       62.82       64.25      8.31 o 
   9  -2   2       25.68       26.77      7.65 o 
  10  -2   2        2.08       -0.72      3.21 o 
 -10  -1   2        2.37        8.79      4.31 o 
  -9  -1   2      161.09      160.64      8.91 o 
  -8  -1   2       17.55       22.83      6.42 o 
  -7  -1   2      854.08      823.86     21.24 o 
  -6  -1   2      585.87      605.53     11.75 o 
  -5  -1   2     1524.15     1474.07     24.05 o 
  -4  -1   2     2008.25     2165.40     61.08 o 
  -3  -1   2     1544.52     1534.71    101.83 o 
  -2  -1   2     4718.47     4937.89    113.43 o 
  -1  -1   2      183.77      193.54      3.56 o 
   0  -1   2       39.93       55.44      1.41 o 
   1  -1   2     3052.84     3112.48     35.78 o 
   2  -1   2     1088.54     1101.95     13.03 o 
   3  -1   2      984.26      935.27     21.89 o 
   4  -1   2       25.65       24.97      1.28 o 
   5  -1   2     1608.89     1532.48     30.92 o 
   6  -1   2       34.11       33.38      1.37 o 
   7  -1   2      423.84      414.20      9.67 o 
   8  -1   2      283.20      287.46     11.56 o 
   9  -1   2       48.57       66.04      5.80 o 
  10  -1   2       15.42       21.72      8.00 o 
 -10   0   2        4.96        5.89      4.92 o 
  -9   0   2       18.06       20.17      3.78 o 
  -8   0   2      425.88      481.89     16.31 o 
  -7   0   2      483.77      455.74     14.38 o 
  -6   0   2      335.76      331.69      7.31 o 
  -5   0   2       31.91       40.85      2.64 o 
  -4   0   2     1466.55     1477.07     21.14 o 
  -3   0   2      254.06      196.83      5.98 o 
  -2   0   2       41.06       34.50      1.58 o 
  -1   0   2    11242.64    12213.70    235.04 o 
   0   0   2      371.54      440.89      1.87 o 
   1   0   2     1875.45     1906.31     32.64 o 
   2   0   2      804.16      833.09      7.01 o 
   3   0   2     3683.13     3458.99    177.25 o 
   4   0   2     2017.07     1950.40     23.75 o 
   5   0   2        6.37       14.56      1.15 o 
   6   0   2      101.67      102.34      7.26 o 
   7   0   2     1055.14     1059.00     30.74 o 
   8   0   2      247.62      240.03     10.53 o 
   9   0   2       19.85       20.41      3.81 o 
  10   0   2       31.83       39.81      5.01 o 
 -10   1   2        0.27        0.62      3.25 o 
  -9   1   2      145.15      144.89      8.63 o 
  -8   1   2       16.72       26.01      2.65 o 
  -7   1   2      433.26      423.13     11.85 o 
  -6   1   2       54.49       50.63      2.76 o 
  -5   1   2     1755.94     1876.38     33.37 o 
  -4   1   2      593.42      622.76     18.45 o 
  -3   1   2     3893.76     4138.74     85.03 o 
  -2   1   2      356.53      321.53      7.95 o 
  -1   1   2     9554.20     9282.12     89.86 o 
   0   1   2      872.46      765.85      7.40 o 
   1   1   2     5393.84     5515.05     57.50 o 
   3   1   2      112.13      124.56      6.77 o 
   4   1   2      159.62      181.76      4.32 o 
   5   1   2      158.04      161.32      5.18 o 
   6   1   2       84.88       87.89      4.41 o 
   7   1   2      207.25      213.71     11.56 o 
   8   1   2       24.84       29.46      3.97 o 
   9   1   2        9.13        6.37      3.01 o 
  10   1   2        0.51        1.33      2.86 o 
  -9   2   2       33.16       39.15     10.24 o 
  -8   2   2      421.26      414.81     13.88 o 
  -7   2   2       74.14       67.22      3.66 o 
  -6   2   2       71.23       66.67      2.79 o 
  -5   2   2       60.43       60.33      2.61 o 
  -4   2   2     6943.38     7251.70    128.62 o 
  -3   2   2       28.15        9.56      3.21 o 
  -2   2   2     1798.36     1847.26     39.09 o 
  -1   2   2      788.44      894.31     12.18 o 
   0   2   2     6724.52     7438.39     90.19 o 
   1   2   2       96.89      163.38      2.55 o 
   3   2   2     1098.12     1426.75     24.23 o 
   4   2   2     1393.27     1392.19     26.48 o 
   5   2   2       39.35       53.51      3.07 o 
   6   2   2       19.39       18.76      2.55 o 
   7   2   2       64.72       85.07      5.46 o 
   8   2   2      515.60      509.66     18.72 o 
   9   2   2      182.20      208.24     14.60 o 
  10   2   2        5.82        5.16      3.32 o 
  -9   3   2      176.83      191.87     10.35 o 
  -8   3   2       16.69       17.39      2.72 o 
  -7   3   2       19.55       15.99      2.24 o 
  -6   3   2        4.49        4.30      1.78 o 
  -5   3   2      110.83      116.46      3.80 o 
  -4   3   2      164.41      193.62      4.29 o 
  -3   3   2       99.58       73.17      2.02 o 
  -2   3   2        0.55        3.34      0.62 o 
  -1   3   2     2526.68     2692.14     46.00 o 
   0   3   2     9371.11     9892.17    142.28 o 
   1   3   2     3889.98     3748.02    215.06 o 
   2   3   2      448.06      367.00      4.69 o 
   3   3   2     1238.12      998.98     34.86 o 
   4   3   2        9.13       20.14      4.04 o 
   5   3   2     1117.78     1156.60     26.63 o 
   6   3   2       63.85       58.49      3.98 o 
   7   3   2      715.97      730.43     21.73 o 
   8   3   2        0.11        1.24      2.07 o 
   9   3   2       21.81       33.63     10.38 o 
  10   3   2       27.20       30.29      4.96 o 
  -9   4   2        4.75        6.07      4.40 o 
  -8   4   2      338.06      341.58     11.41 o 
  -7   4   2        6.15        7.32      2.54 o 
  -6   4   2       59.83       59.66      3.26 o 
  -5   4   2      373.72      385.04      9.04 o 
  -4   4   2      867.85      909.72     16.40 o 
  -3   4   2     1574.10     1646.38     26.36 o 
  -2   4   2      187.44      202.38      5.55 o 
  -1   4   2      233.19      312.43      4.47 o 
   0   4   2     3418.68     3453.71     73.38 o 
   1   4   2     2234.16     2086.86     50.28 o 
   2   4   2     1480.75     1581.13     27.28 o 
   3   4   2     2020.99     2189.17     29.06 o 
   4   4   2     2168.17     1966.64     93.22 o 
   5   4   2      297.99      325.80      9.69 o 
   6   4   2      323.08      316.56     10.83 o 
   7   4   2       29.76       28.84      6.46 o 
   8   4   2      255.91      254.70     11.63 o 
   9   4   2        0.98        0.93      2.90 o 
  10   4   2       56.95       52.93      9.06 o 
  -8   5   2      284.72      281.29     10.15 o 
  -7   5   2      104.21      100.42      4.56 o 
  -6   5   2        3.12        5.46      1.64 o 
  -5   5   2     1545.22     1527.81     33.86 o 
  -4   5   2      408.89      404.17      8.80 o 
  -3   5   2      529.00      541.89      9.53 o 
  -2   5   2      113.50      117.56      3.09 o 
  -1   5   2     2652.76     2761.68     41.81 o 
   0   5   2     1711.93     1651.23     24.53 o 
   1   5   2      125.93      118.97      4.54 o 
   2   5   2      137.12      147.32      3.05 o 
   3   5   2     1936.85     1936.95     29.22 o 
   4   5   2      834.62      748.52     21.07 o 
   5   5   2     1152.12     1208.02     29.27 o 
   6   5   2       31.39       49.38      4.15 o 
   7   5   2      914.84      905.62     29.22 o 
   8   5   2      124.01      140.84      8.59 o 
   9   5   2       43.04       55.85      9.19 o 
  10   5   2        8.50        6.56      3.31 o 
  -8   6   2       65.53       67.64      5.87 o 
  -7   6   2      125.33      120.30     11.74 o 
  -6   6   2      169.03      149.53      5.38 o 
  -5   6   2      833.36      814.45     20.12 o 
  -4   6   2      687.55      730.12     15.20 o 
  -3   6   2      474.19      497.53      9.36 o 
  -2   6   2     1374.18     1373.27     22.99 o 
  -1   6   2      116.77       91.50      2.13 o 
   0   6   2      137.50      119.06      2.84 o 
   1   6   2        5.02       12.30      1.49 o 
   2   6   2       36.73       46.38      1.76 o 
   3   6   2      137.92      154.29      5.17 o 
   4   6   2      333.56      310.06     10.01 o 
   5   6   2      338.34      318.24     10.25 o 
   6   6   2        2.38       11.02      4.92 o 
   7   6   2      199.10      192.84      9.11 o 
   8   6   2      494.02      449.50     25.06 o 
   9   6   2        6.96        0.66      2.66 o 
  -7   7   2       21.73       29.89      4.66 o 
  -6   7   2      203.67      209.26     12.13 o 
  -5   7   2      218.07      220.07      9.42 o 
  -4   7   2      170.56      173.79      5.19 o 
  -3   7   2        2.70        0.61      0.80 o 
  -2   7   2      133.64      120.18      2.85 o 
  -1   7   2      957.56      859.22     27.78 o 
   0   7   2     1650.21     1642.50     28.01 o 
   1   7   2      124.84      146.00      3.89 o 
   2   7   2       51.03       56.34      2.26 o 
   3   7   2       51.44       48.02      2.18 o 
   4   7   2      590.20      574.19     12.54 o 
   5   7   2       78.07       67.34      4.42 o 
   6   7   2       43.01       34.36      4.84 o 
   7   7   2      144.95      123.93      7.73 o 
   8   7   2      267.53      268.45     13.27 o 
   9   7   2        4.53        7.78      3.56 o 
  -7   8   2        1.43        0.79      4.66 o 
  -6   8   2        9.58       16.07      3.61 o 
  -5   8   2      159.32      148.91     12.93 o 
  -4   8   2       44.49       37.54      4.42 o 
  -3   8   2      205.44      208.35      9.53 o 
  -2   8   2        2.42        2.88      2.33 o 
  -1   8   2      288.10      263.23      9.91 o 
   0   8   2        0.66        8.36      7.87 o 
   1   8   2      159.11      161.38      4.29 o 
   2   8   2      627.49      641.83     13.58 o 
   3   8   2      586.47      584.26     12.67 o 
   4   8   2      341.84      348.37     11.73 o 
   5   8   2       75.59       74.97      4.65 o 
   6   8   2       20.58       26.41      3.59 o 
   7   8   2      140.25      147.20      8.61 o 
   8   8   2       36.01       39.49      5.18 o 
  -6   9   2       13.75        9.49      3.43 o 
  -5   9   2        2.59        5.59      3.04 o 
  -4   9   2      126.91      122.56      8.07 o 
  -3   9   2      144.77      140.09      7.52 o 
  -2   9   2      622.49      550.86     18.65 o 
  -1   9   2       95.22       90.56      6.47 o 
   0   9   2      410.24      441.07     16.53 o 
   1   9   2      139.53      133.95      7.42 o 
   2   9   2      661.80      633.76     21.01 o 
   3   9   2      296.09      275.30     11.90 o 
   4   9   2      497.63      475.31     11.96 o 
   5   9   2       54.69       60.47      5.28 o 
   6   9   2       23.40       32.57      3.70 o 
   7   9   2       52.88       58.51      6.95 o 
   8   9   2      141.99      126.49      9.23 o 
  -5  10   2       18.36       21.13      4.47 o 
  -4  10   2        3.86        2.81      2.86 o 
  -3  10   2      121.87      114.83      7.96 o 
  -2  10   2        3.54        4.03      2.83 o 
  -1  10   2      373.26      345.16     31.30 o 
   0  10   2        5.28        7.06      4.22 o 
   1  10   2      592.47      611.34     30.38 o 
   2  10   2        0.85        7.04      2.79 o 
   3  10   2      863.31      820.40     36.93 o 
   4  10   2       54.86       48.14      6.51 o 
   5  10   2       23.07       19.61      5.28 o 
   6  10   2        9.40       30.95      7.91 o 
   7  10   2      223.84      248.32     22.77 o 
  -3  11   2        8.11        9.55      3.31 o 
  -2  11   2       43.04       35.31      5.30 o 
  -1  11   2       36.56       36.49      5.10 o 
   0  11   2       38.35       40.47      4.81 o 
   1  11   2       99.13      101.92      7.60 o 
   2  11   2       43.00       43.41      4.53 o 
   3  11   2        3.53        8.64      5.54 o 
   5  11   2       44.25       52.14      9.58 o 
   6  11   2       77.73       88.81     13.01 o 
  -1  12   2       87.90       86.30      8.20 o 
   0  12   2       24.39       21.39      4.69 o 
   1  12   2       24.86       20.53      4.49 o 
   2  12   2       13.16        5.32      3.20 o 
   3  12   2       71.52       83.36     11.87 o 
   4  12   2       98.02       84.85     12.57 o 
  -2 -12   3        3.04       10.67      3.90 o 
  -1 -12   3      285.84      285.97     16.26 o 
   0 -12   3       11.91       14.94      4.48 o 
   1 -12   3      102.25       89.32     10.29 o 
  -5 -11   3       11.14        3.17      4.84 o 
  -4 -11   3       78.55       88.87     11.08 o 
  -3 -11   3       31.31       45.91      5.32 o 
  -2 -11   3      258.83      251.44     12.59 o 
  -1 -11   3        0.66        7.62      3.57 o 
   0 -11   3      262.63      261.71     13.81 o 
   1 -11   3       20.74       35.91     11.26 o 
   2 -11   3      119.86      137.46     10.10 o 
   3 -11   3        1.56        8.19      3.57 o 
  -6 -10   3        2.96        9.32      5.72 o 
  -5 -10   3      143.89      125.00     21.76 o 
  -4 -10   3      274.02      271.48     23.08 o 
  -3 -10   3       92.23      101.21      6.93 o 
  -2 -10   3        7.56        5.80      3.00 o 
  -1 -10   3        8.35       16.61      3.29 o 
   0 -10   3      225.92      222.14     11.63 o 
   1 -10   3      143.35      154.99      8.91 o 
   2 -10   3        1.01        3.76      3.13 o 
   3 -10   3      227.32      217.87     11.21 o 
   4 -10   3        7.12       15.95      3.70 o 
   5 -10   3        2.26        4.25      3.35 o 
  -7  -9   3        0.90       13.98      5.98 o 
  -6  -9   3      204.20      175.52      8.94 o 
  -5  -9   3        4.94        6.88      2.46 o 
  -4  -9   3      210.86      218.72      9.08 o 
  -3  -9   3        2.40        2.14      2.02 o 
  -2  -9   3       39.38       34.55      4.08 o 
  -1  -9   3      436.43      426.33     16.43 o 
   0  -9   3      218.55      228.98     13.59 o 
   1  -9   3      304.33      320.93     13.77 o 
   2  -9   3       96.37      105.43     10.42 o 
   3  -9   3       62.60       60.41      5.73 o 
   4  -9   3       58.70       63.32      5.45 o 
   5  -9   3       80.13       71.77      7.12 o 
   6  -9   3      121.59      127.04      9.38 o 
  -8  -8   3      147.61      161.64     10.00 o 
  -7  -8   3        1.84        6.20      3.43 o 
  -6  -8   3        3.47        0.28      1.84 o 
  -5  -8   3      554.22      561.03     13.83 o 
  -4  -8   3       28.28       36.60      3.48 o 
  -3  -8   3        6.65        7.57      3.13 o 
  -2  -8   3       76.12       78.41      4.99 o 
  -1  -8   3       43.52       54.05      4.33 o 
   0  -8   3      412.99      389.46     12.92 o 
   1  -8   3      224.61      203.58      8.42 o 
   2  -8   3       71.92       84.85      5.78 o 
   3  -8   3      198.69      201.50      9.91 o 
   4  -8   3      713.64      701.89     25.51 o 
   5  -8   3       51.52       49.15      7.65 o 
   6  -8   3       15.37       15.88      3.78 o 
   7  -8   3      184.99      188.67     11.73 o 
  -8  -7   3       63.94       78.07      9.36 o 
  -7  -7   3      155.11      176.01      9.15 o 
  -6  -7   3        2.24        1.45      2.99 o 
  -5  -7   3     2219.46     2246.34     82.73 o 
  -4  -7   3       89.11       94.80      3.57 o 
  -3  -7   3      360.94      338.46     14.40 o 
  -2  -7   3      863.50      804.02     17.83 o 
  -1  -7   3      403.08      404.14     11.26 o 
   0  -7   3        0.98       10.64      3.39 o 
   1  -7   3      491.09      468.73     30.78 o 
   2  -7   3       37.08       39.59      3.74 o 
   3  -7   3       86.44       98.00      5.82 o 
   4  -7   3        1.88        3.48      3.65 o 
   5  -7   3      133.58      137.24      7.82 o 
   6  -7   3        9.26       19.18      3.54 o 
   7  -7   3      140.45      141.35      9.11 o 
  -9  -6   3        9.12        4.28      3.14 o 
  -8  -6   3      102.42       95.26      7.03 o 
  -7  -6   3        0.43        1.87      2.11 o 
  -6  -6   3      302.61      321.05     13.31 o 
  -5  -6   3      295.22      310.97      9.61 o 
  -4  -6   3     2675.02     2764.05     69.31 o 
  -3  -6   3      111.19      106.74      3.15 o 
  -2  -6   3      791.45      793.61     12.74 o 
  -1  -6   3      355.88      289.89      4.14 o 
   0  -6   3     1519.94     1515.28     36.10 o 
   1  -6   3      417.77      454.63     12.62 o 
   2  -6   3       42.02       50.01      3.27 o 
   3  -6   3     1023.92     1017.55     27.52 o 
   4  -6   3      200.07      181.90      9.36 o 
   5  -6   3      447.73      423.76     20.66 o 
   6  -6   3      118.36      114.47      6.61 o 
   7  -6   3       17.12       23.86      3.45 o 
   8  -6   3      168.73      163.64     15.04 o 
  -9  -5   3      177.74      192.53     15.21 o 
  -8  -5   3       87.71       87.50      6.08 o 
  -7  -5   3        2.15        0.53      2.02 o 
  -6  -5   3      348.86      367.12      8.42 o 
  -5  -5   3      604.62      525.05     32.45 o 
  -4  -5   3      431.26      405.55      8.58 o 
  -3  -5   3      832.43      876.03     15.02 o 
  -2  -5   3      888.14      742.12     44.96 o 
  -1  -5   3     3759.99     3605.13     51.68 o 
   0  -5   3      268.82      328.26      9.06 o 
   1  -5   3        4.28        5.41      1.37 o 
   2  -5   3      507.01      424.03     10.14 o 
   3  -5   3      140.41      133.86      2.55 o 
   4  -5   3       94.38       80.00      7.61 o 
   5  -5   3       16.62       18.37      1.80 o 
   6  -5   3      463.65      437.04     14.21 o 
   7  -5   3       49.80       54.36      4.39 o 
   8  -5   3        2.69        0.62      3.61 o 
   9  -5   3       41.28       35.17      7.39 o 
  -9  -4   3       24.59       28.96      4.54 o 
  -8  -4   3      109.86      113.29      8.49 o 
  -7  -4   3      376.98      365.02     22.73 o 
  -6  -4   3     1272.09     1229.34     24.16 o 
  -5  -4   3      106.97      106.17      3.28 o 
  -4  -4   3     2144.57     2246.78     39.59 o 
  -3  -4   3      146.66      139.18      4.95 o 
  -2  -4   3     1332.87     1236.86     23.38 o 
  -1  -4   3      774.88      813.02     12.02 o 
   0  -4   3     4359.57     4386.93     51.59 o 
   1  -4   3        0.44       10.54      1.98 o 
   2  -4   3      900.28      882.49     11.01 o 
   3  -4   3      340.46      334.52     13.30 o 
   4  -4   3      913.56      846.76     17.59 o 
   5  -4   3       60.73       61.60      3.38 o 
   6  -4   3       20.89       39.69      7.08 o 
   7  -4   3       77.53       65.86      4.99 o 
   8  -4   3       13.40        9.84      3.78 o 
   9  -4   3        8.77       14.77      5.63 o 
  -9  -3   3      590.04      600.92     24.35 o 
  -8  -3   3       15.70       19.17      3.02 o 
  -7  -3   3      358.55      326.01      7.99 o 
  -6  -3   3      656.77      615.39     12.08 o 
  -5  -3   3      100.17       85.46      2.62 o 
  -4  -3   3      465.80      509.04      8.49 o 
  -3  -3   3       90.96       76.82      2.87 o 
  -2  -3   3      281.63      266.63      7.93 o 
  -1  -3   3     2864.55     2988.60     49.64 o 
   0  -3   3       30.22       37.05      3.53 o 
   1  -3   3     5209.67     5540.32     71.14 o 
   2  -3   3      125.58      121.08      2.08 o 
   3  -3   3     6491.68     6249.50     95.19 o 
   4  -3   3      520.89      521.50     13.67 o 
   5  -3   3      297.27      300.75      6.25 o 
   6  -3   3       66.46       65.44      2.75 o 
   7  -3   3      900.42      916.58     19.75 o 
   8  -3   3      131.93      148.72      7.96 o 
   9  -3   3        5.76        3.73      2.64 o 
 -10  -2   3       90.84      119.85     13.45 o 
  -9  -2   3       57.82       56.52      5.02 o 
  -8  -2   3       21.33       23.51     11.65 o 
  -7  -2   3      158.83      160.31      6.40 o 
  -6  -2   3       99.63      113.11      3.36 o 
  -5  -2   3        3.44        9.75      1.66 o 
  -4  -2   3      347.69      302.98      5.28 o 
  -3  -2   3      177.07      171.37      3.82 o 
  -2  -2   3      149.05      165.60      3.01 o 
  -1  -2   3     1337.72     1283.21     13.68 o 
   0  -2   3     3274.68     3057.89    208.89 o 
   1  -2   3     6717.79     7544.19     95.11 o 
   2  -2   3      308.57      276.52     13.39 o 
   3  -2   3      485.86      508.61      9.36 o 
   4  -2   3     2888.54     3067.93     92.48 o 
   5  -2   3        2.20        3.54      1.95 o 
   6  -2   3     1388.40     1295.48     26.03 o 
   7  -2   3       18.07       15.34      1.65 o 
   8  -2   3      210.41      207.52      9.81 o 
   9  -2   3       10.65       20.11      9.89 o 
  10  -2   3       26.44       33.54      6.20 o 
 -10  -1   3        7.35       14.86      6.07 o 
  -9  -1   3      125.66      118.25      7.03 o 
  -8  -1   3      307.61      306.25     12.02 o 
  -7  -1   3       33.53       35.19      3.47 o 
  -6  -1   3      186.28      182.40      4.51 o 
  -5  -1   3     1558.88     1584.00     27.18 o 
  -4  -1   3     1851.92     1733.12     32.69 o 
  -3  -1   3        3.76       14.30      1.07 o 
  -2  -1   3      402.28      370.11      6.84 o 
  -1  -1   3      830.45      835.76     11.12 o 
   1  -1   3     2751.22     2855.56     36.00 o 
   2  -1   3     4050.20     3879.47     88.76 o 
   3  -1   3     2307.35     2458.92     30.52 o 
   4  -1   3     1927.12     1886.61     49.17 o 
   5  -1   3       43.96       41.63      2.44 o 
   6  -1   3      113.43      109.83      2.77 o 
   7  -1   3      991.95     1008.04     29.75 o 
   8  -1   3      155.92      172.03      8.83 o 
   9  -1   3       93.01       88.40      6.24 o 
  10  -1   3       85.24       94.25      7.95 o 
 -10   0   3       16.49       29.72      7.56 o 
  -9   0   3      363.84      409.93     17.04 o 
  -8   0   3        3.70        3.61      1.54 o 
  -7   0   3       94.99       89.88      3.34 o 
  -6   0   3      424.71      432.22      9.69 o 
  -5   0   3      519.41      493.82      8.91 o 
  -4   0   3      533.69      480.11      9.94 o 
  -3   0   3     2610.63     2625.04     33.77 o 
  -2   0   3     7929.37     8975.84    162.70 o 
  -1   0   3       44.63       97.19      2.02 o 
   0   0   3    11399.66    11721.19    175.46 o 
   1   0   3       32.68       35.82      1.09 o 
   2   0   3     3740.59     3729.42     39.53 o 
   3   0   3     1724.13     1637.82     26.91 o 
   4   0   3      271.84      304.26      5.43 o 
   5   0   3     1127.12     1062.41     25.22 o 
   6   0   3      499.50      526.47     14.62 o 
   7   0   3      475.55      491.14     16.45 o 
   8   0   3      156.33      162.91      8.69 o 
   9   0   3        7.37        9.86      5.01 o 
  10   0   3       43.02       42.16      5.10 o 
  -9   1   3       26.61       20.93      4.75 o 
  -8   1   3      524.35      525.60     16.42 o 
  -7   1   3      218.23      204.12      5.88 o 
  -6   1   3      642.88      666.98     14.13 o 
  -5   1   3       54.47       68.65      7.66 o 
  -4   1   3     5811.80     6446.34    204.83 o 
  -3   1   3     1057.91     1104.69     37.72 o 
  -2   1   3      163.41      161.53      2.04 o 
  -1   1   3     6315.99     6521.39     58.43 o 
   0   1   3     1671.48     1466.11     13.64 o 
   1   1   3     8470.09     8508.45    125.48 o 
   2   1   3      125.25      185.21      2.00 o 
   3   1   3     7035.40     6936.60     66.85 o 
   4   1   3      360.36      349.27      7.92 o 
   5   1   3        6.17       14.32      4.09 o 
   6   1   3        5.88        7.92      2.08 o 
   7   1   3      175.94      175.98      8.29 o 
   8   1   3      886.06      899.86     29.39 o 
   9   1   3        1.40        5.35      2.64 o 
  10   1   3       16.16       13.10      3.90 o 
  -8   2   3        7.38       13.05      3.16 o 
  -7   2   3       34.60       32.76      3.47 o 
  -6   2   3       70.20       93.00      3.92 o 
  -5   2   3      681.40      706.23     13.28 o 
  -4   2   3      395.23      340.47      9.09 o 
  -3   2   3     2079.29     1992.05    110.89 o 
  -2   2   3      233.08      199.65      2.75 o 
  -1   2   3    10057.06    10106.19    237.72 o 
   0   2   3      245.25      233.63      3.63 o 
   1   2   3      255.45      194.74      3.41 o 
   2   2   3       59.10       79.37      3.01 o 
   3   2   3     1039.67     1023.72      8.36 o 
   4   2   3     1768.60     1852.26     37.38 o 
   5   2   3        2.59        6.70      1.60 o 
   6   2   3        2.26        5.52      2.02 o 
   7   2   3     1058.04     1064.25     32.11 o 
   8   2   3       37.45       46.58      4.86 o 
   9   2   3       85.18       96.80      7.46 o 
  10   2   3       13.35        6.99      4.18 o 
  -9   3   3        3.93        1.67      3.61 o 
  -8   3   3      194.78      205.73      7.70 o 
  -7   3   3       12.84       15.58      2.07 o 
  -6   3   3        6.00        2.84      1.43 o 
  -5   3   3      271.18      277.61      6.69 o 
  -4   3   3      968.28      933.44     16.52 o 
  -3   3   3      114.96      121.42      3.55 o 
  -2   3   3      959.11      765.33     14.44 o 
  -1   3   3      542.52      472.64      8.24 o 
   0   3   3     3619.66     4062.60     56.71 o 
   1   3   3     1213.94     1358.81     23.75 o 
   2   3   3     1894.07     1767.27     22.16 o 
   3   3   3      999.58      995.06     11.01 o 
   4   3   3     1808.28     1726.68     35.85 o 
   5   3   3        2.30        6.43      3.03 o 
   6   3   3      235.45      245.93      8.45 o 
   7   3   3      321.77      318.24     11.05 o 
   8   3   3      136.40      127.47      7.86 o 
   9   3   3        1.75        0.41      2.05 o 
  10   3   3       45.91       68.01      6.89 o 
  -9   4   3      227.60      214.90     16.53 o 
  -8   4   3       45.89       33.99      3.45 o 
  -7   4   3      478.41      485.38     13.79 o 
  -6   4   3       41.33       35.72      2.75 o 
  -5   4   3      640.18      642.15     13.47 o 
  -4   4   3      120.44      147.25      4.04 o 
  -3   4   3      106.18      111.10      3.06 o 
  -2   4   3       27.09       36.00      1.39 o 
  -1   4   3     1172.58     1112.26     16.07 o 
   0   4   3     1201.73     1127.80     27.84 o 
   1   4   3     1579.47     1721.46     25.64 o 
   2   4   3      281.61      264.95      6.05 o 
   3   4   3     8500.81     8839.73    136.83 o 
   4   4   3       78.60       66.38      4.73 o 
   5   4   3      443.05      424.76     17.15 o 
   6   4   3      127.49      125.38      6.30 o 
   7   4   3      685.52      712.93     22.27 o 
   8   4   3        1.72       -0.66      2.09 o 
   9   4   3        2.78        4.24      2.98 o 
  10   4   3       21.14       35.58      5.47 o 
  -8   5   3      187.28      192.76      7.56 o 
  -7   5   3       31.78       28.41      2.83 o 
  -6   5   3      222.57      219.68      8.99 o 
  -5   5   3       13.38       14.21      1.84 o 
  -4   5   3      986.22      982.44     22.63 o 
  -3   5   3       66.87       54.21      3.51 o 
  -2   5   3      210.40      235.41      5.06 o 
  -1   5   3      142.37      193.96      5.57 o 
   0   5   3      216.67      228.77      4.51 o 
   1   5   3     1069.52     1213.36     30.28 o 
   2   5   3      754.21      663.69     15.94 o 
   3   5   3      191.80      150.16      3.18 o 
   4   5   3      618.18      617.86     23.01 o 
   5   5   3       15.10       25.51      2.85 o 
   6   5   3     1446.05     1374.43     39.52 o 
   7   5   3        0.08       -2.50      2.50 o 
   8   5   3      497.11      501.76     20.49 o 
   9   5   3        1.17        1.18      2.39 o 
  -8   6   3      182.15      196.35     16.44 o 
  -7   6   3       33.25       32.28      2.92 o 
  -6   6   3        4.46       10.17      2.06 o 
  -5   6   3      549.01      514.39     12.77 o 
  -4   6   3      612.31      588.55     13.10 o 
  -3   6   3      281.02      269.94     16.02 o 
  -2   6   3        0.98        3.14      3.33 o 
  -1   6   3      373.65      359.64      8.46 o 
   0   6   3      758.97      805.28     14.04 o 
   1   6   3       53.53       56.22      5.02 o 
   2   6   3       47.22       45.08      1.97 o 
   3   6   3      907.50      874.48     21.11 o 
   4   6   3      567.90      532.56     20.90 o 
   5   6   3       12.39       18.56      2.83 o 
   6   6   3       11.83       18.52      3.13 o 
   7   6   3      152.12      158.93      7.73 o 
   8   6   3       43.20       38.86     13.85 o 
   9   6   3       48.14       54.45      5.95 o 
  -7   7   3      135.20      130.35      8.36 o 
  -6   7   3       45.11       46.74      4.71 o 
  -5   7   3      350.84      362.32     10.22 o 
  -4   7   3      377.98      378.37      9.44 o 
  -3   7   3        2.71        6.05      1.26 o 
  -2   7   3     1184.65     1141.33     48.87 o 
  -1   7   3       17.87       19.55      3.94 o 
   0   7   3      830.84      816.15     15.30 o 
   1   7   3      710.60      755.36     21.89 o 
   2   7   3      720.00      745.82     14.42 o 
   3   7   3      115.10      111.72      3.85 o 
   4   7   3       12.45       19.63      4.34 o 
   5   7   3      214.65      185.55      7.98 o 
   6   7   3      174.07      175.95      8.64 o 
   7   7   3      286.00      302.44     13.42 o 
   8   7   3       43.52       42.96      4.91 o 
   9   7   3       39.55       30.41      4.44 o 
  -7   8   3        0.89        2.90      4.40 o 
  -6   8   3        5.70        7.00      2.87 o 
  -5   8   3      114.87      109.61      7.47 o 
  -4   8   3      538.49      524.27     23.21 o 
  -3   8   3       15.44       16.93      3.21 o 
  -2   8   3      475.21      461.27     15.42 o 
  -1   8   3     1601.18     1435.27     93.44 o 
   0   8   3       50.57       55.59      5.24 o 
   1   8   3      132.57      155.22      4.50 o 
   2   8   3      139.22      145.63      4.47 o 
   3   8   3      470.85      447.79     14.81 o 
   4   8   3      598.82      599.07     18.68 o 
   5   8   3      143.74      136.14      7.32 o 
   6   8   3       17.58       15.68      3.23 o 
   7   8   3       20.85       31.57     10.99 o 
   8   8   3      231.80      235.64     12.79 o 
  -6   9   3        0.57       -0.70      3.25 o 
  -5   9   3      216.54      192.83     11.16 o 
  -4   9   3       40.91       43.12      8.35 o 
  -3   9   3      373.53      358.62     15.38 o 
  -2   9   3       88.75       86.39      5.81 o 
  -1   9   3     1784.87     1786.87     58.43 o 
   0   9   3       28.04       31.91     10.16 o 
   1   9   3      332.93      325.18     21.98 o 
   2   9   3      171.12      189.00      7.95 o 
   3   9   3      345.82      327.90      9.00 o 
   4   9   3       11.48       23.63      3.39 o 
   5   9   3       24.44       30.93      3.20 o 
   6   9   3       23.68       25.92      3.98 o 
   7   9   3       67.81       66.19      5.56 o 
   8   9   3        2.88        6.19      4.53 o 
  -5  10   3       15.79       12.75      5.94 o 
  -4  10   3      197.76      198.82     11.00 o 
  -3  10   3        4.33        4.98      2.94 o 
  -2  10   3      270.90      267.23     12.31 o 
  -1  10   3        0.61       -0.12      2.33 o 
   0  10   3      955.41      984.40     50.78 o 
   1  10   3        0.06        3.52      4.18 o 
   2  10   3      555.14      523.93     20.04 o 
   3  10   3       86.92       74.78      6.11 o 
   4  10   3      435.64      393.78     22.03 o 
   5  10   3       40.68       57.52      8.62 o 
   6  10   3       21.59       22.55      3.85 o 
   7  10   3       27.02       36.58      7.03 o 
  -3  11   3        5.91       13.88      4.04 o 
  -2  11   3        0.02       -2.02      2.98 o 
  -1  11   3      210.54      179.46      9.97 o 
   0  11   3        6.40        4.06      2.99 o 
   1  11   3       53.75       55.35      7.87 o 
   2  11   3       21.23       27.00      4.36 o 
   3  11   3      335.60      348.32     26.34 o 
   4  11   3        3.40        5.45      4.22 o 
   5  11   3       85.35       81.86     11.96 o 
  -1  12   3       14.04       15.26      4.35 o 
   0  12   3       13.50        9.62      3.53 o 
   1  12   3       23.02       21.92      7.74 o 
   2  12   3       39.73       37.56      8.27 o 
   3  12   3       69.70       71.93     10.73 o 
  -1 -12   4       21.21       32.45      5.43 o 
   0 -12   4      205.09      227.84     13.24 o 
  -4 -11   4       44.73       55.44      5.68 o 
  -3 -11   4      148.14      134.99     17.41 o 
  -2 -11   4       59.23       64.46      9.67 o 
  -1 -11   4      379.18      375.90     18.28 o 
   0 -11   4       19.56       27.95      4.88 o 
   1 -11   4       41.99       47.18      8.05 o 
   2 -11   4       97.45      110.39      8.12 o 
   3 -11   4      112.64      106.13     13.19 o 
  -6 -10   4       12.83       13.54      5.98 o 
  -5 -10   4       46.63       44.68      6.95 o 
  -4 -10   4      127.67      129.01     11.61 o 
  -3 -10   4       95.33      102.02      7.01 o 
  -2 -10   4      202.46      203.63     11.08 o 
  -1 -10   4       47.66       49.11      5.35 o 
   0 -10   4      198.46      180.15      9.01 o 
   1 -10   4        8.55       18.47      3.52 o 
   2 -10   4      316.61      297.95     15.07 o 
   3 -10   4      134.34      144.34      8.67 o 
   4 -10   4       22.27       15.86      4.29 o 
   5 -10   4       23.14       27.36      5.13 o 
  -7  -9   4       52.81       51.09      8.79 o 
  -5  -9   4      268.60      252.80     13.01 o 
  -4  -9   4      100.18      110.53     10.07 o 
  -3  -9   4       48.13       35.56      4.06 o 
  -2  -9   4       94.91       88.53     12.62 o 
  -1  -9   4      783.31      826.34     33.33 o 
   0  -9   4      828.63      799.19     28.17 o 
   1  -9   4      304.68      293.96     11.75 o 
   2  -9   4        0.17        7.94      3.14 o 
   3  -9   4      358.68      388.37     20.31 o 
   4  -9   4       15.33       21.29      3.78 o 
   5  -9   4        7.25       19.82      6.99 o 
   6  -9   4        8.47        9.73      3.38 o 
  -7  -8   4        9.81        2.97      2.34 o 
  -6  -8   4       13.53       14.86      2.23 o 
  -5  -8   4       35.55       25.16      2.47 o 
  -4  -8   4      114.54      132.25      4.61 o 
  -3  -8   4      106.76      114.47      5.85 o 
  -2  -8   4      364.05      340.33     16.00 o 
  -1  -8   4        1.52        3.72      2.33 o 
   0  -8   4       32.87       27.66      2.89 o 
   1  -8   4      251.06      238.99     10.38 o 
   2  -8   4      817.26      839.69     28.09 o 
   3  -8   4      473.85      508.20     19.83 o 
   4  -8   4      209.83      211.46     11.28 o 
   5  -8   4       29.21       22.52      3.61 o 
   6  -8   4      116.41      117.27      8.48 o 
   7  -8   4        0.43       -0.46      2.48 o 
  -8  -7   4      367.18      404.65     18.47 o 
  -7  -7   4       88.72       91.40     13.41 o 
  -6  -7   4       43.49       34.32      2.60 o 
  -5  -7   4       88.28       97.08      6.19 o 
  -4  -7   4      433.50      437.96     11.77 o 
  -3  -7   4       60.17       64.90      2.57 o 
  -2  -7   4       57.43       53.74      2.05 o 
  -1  -7   4       86.05       92.86      4.96 o 
   0  -7   4      555.34      547.92     25.24 o 
   1  -7   4       41.55       34.59      3.15 o 
   2  -7   4      177.35      180.48      8.02 o 
   3  -7   4      128.81      132.52      6.34 o 
   4  -7   4      115.28      118.04     17.28 o 
   5  -7   4       23.59       32.16      4.02 o 
   6  -7   4       69.63       66.10      5.12 o 
   7  -7   4      281.63      277.32     14.31 o 
  -8  -6   4        0.94        6.18      2.89 o 
  -7  -6   4      131.29      138.96      7.74 o 
  -6  -6   4      142.13      152.74      5.47 o 
  -5  -6   4     1225.42     1199.01     33.03 o 
  -4  -6   4      326.19      319.96      8.03 o 
  -3  -6   4      755.97      745.55     18.92 o 
  -2  -6   4      982.06     1013.69     17.24 o 
  -1  -6   4      120.18      109.18      6.12 o 
   0  -6   4       71.63       72.10      3.92 o 
   1  -6   4      226.61      239.76      7.30 o 
   2  -6   4      374.66      369.19     12.75 o 
   3  -6   4      478.12      485.32     15.48 o 
   4  -6   4        6.33       18.24      6.37 o 
   5  -6   4      385.81      378.83     19.78 o 
   6  -6   4      365.18      384.14     14.95 o 
   7  -6   4      125.65      147.61      7.72 o 
   8  -6   4       44.85       48.27      8.18 o 
  -9  -5   4        0.07       -3.17      3.69 o 
  -8  -5   4      244.22      265.48     11.61 o 
  -7  -5   4       67.28       69.97      3.21 o 
  -6  -5   4      259.64      250.57      7.39 o 
  -5  -5   4      252.67      271.42      8.89 o 
  -4  -5   4     1944.05     1990.16     38.70 o 
  -3  -5   4     1022.22     1078.59     22.75 o 
  -2  -5   4        4.43       13.82      1.86 o 
  -1  -5   4     1539.19     1477.07     21.39 o 
   0  -5   4     2705.35     2793.30     69.18 o 
   1  -5   4     1146.36     1202.82     26.76 o 
   2  -5   4      211.22      197.88      8.22 o 
   3  -5   4      105.37      113.10      3.26 o 
   4  -5   4       98.81      100.65      2.80 o 
   5  -5   4        6.22        7.97      1.56 o 
   6  -5   4      226.90      220.00     10.14 o 
   7  -5   4      212.81      207.41      8.51 o 
   8  -5   4      105.35      119.32     11.96 o 
  -9  -4   4      281.10      268.54     19.43 o 
  -8  -4   4        2.25       11.10      7.52 o 
  -7  -4   4       93.80       90.72      4.46 o 
  -6  -4   4       41.11       40.15      2.46 o 
  -5  -4   4      785.50      781.91     15.66 o 
  -4  -4   4      525.74      485.75     12.26 o 
  -3  -4   4      410.13      446.89     15.50 o 
  -2  -4   4     1154.83     1076.35     19.11 o 
  -1  -4   4     2880.10     2758.69     39.23 o 
   0  -4   4      383.03      410.72     18.92 o 
   1  -4   4      308.38      357.96     10.96 o 
   2  -4   4     2105.43     2190.08     31.19 o 
   3  -4   4      459.10      452.39      8.43 o 
   4  -4   4        3.72        2.93      1.00 o 
   5  -4   4      149.36      160.54      5.64 o 
   6  -4   4       85.82       88.64      3.19 o 
   7  -4   4      272.25      246.90     10.08 o 
   8  -4   4       64.91       63.54      7.52 o 
   9  -4   4       16.72       17.06      6.07 o 
  -9  -3   4        5.04        3.96      4.31 o 
  -8  -3   4      228.58      222.01      9.41 o 
  -7  -3   4       81.61       81.08      3.18 o 
  -6  -3   4       99.38      100.05      3.38 o 
  -5  -3   4      285.42      273.80      6.26 o 
  -4  -3   4      350.90      317.61      6.16 o 
  -3  -3   4     1040.35     1003.98     18.21 o 
  -2  -3   4      257.27      226.51      3.75 o 
  -1  -3   4      472.36      588.89     13.76 o 
   0  -3   4     3170.74     2883.01     35.85 o 
   1  -3   4      375.56      344.17      6.66 o 
   2  -3   4     2799.05     2942.85     42.13 o 
   3  -3   4      213.82      257.40      4.49 o 
   4  -3   4     1802.64     1872.55     92.55 o 
   5  -3   4      140.09      151.31      4.20 o 
   6  -3   4        1.90        3.04      1.56 o 
   7  -3   4        0.03        8.14      5.65 o 
   8  -3   4      136.71      134.93      7.49 o 
   9  -3   4       55.07       65.55      5.22 o 
  -8  -2   4        0.85       -1.19      1.85 o 
  -7  -2   4      116.36      110.32      4.10 o 
  -6  -2   4        1.51        8.68      3.97 o 
  -5  -2   4      850.72      856.15     23.97 o 
  -4  -2   4      180.86      236.19      6.03 o 
  -3  -2   4     2316.64     2274.34     94.63 o 
  -2  -2   4       23.37       14.90      1.11 o 
  -1  -2   4     4616.61     4600.34     58.41 o 
   0  -2   4    10555.35    11169.38    189.67 o 
   1  -2   4      803.82      891.86     13.55 o 
   2  -2   4      105.28       68.36      3.96 o 
   3  -2   4     5384.72     5144.16     78.18 o 
   4  -2   4       42.13       37.93      2.89 o 
   5  -2   4      257.40      227.83      4.53 o 
   6  -2   4       61.31       57.01      2.22 o 
   7  -2   4      693.18      630.18     31.20 o 
   8  -2   4        6.17        2.24      2.11 o 
   9  -2   4       25.67       36.15      4.20 o 
  10  -2   4       64.53       60.81      5.87 o 
  -9  -1   4      111.53       96.02      9.06 o 
  -8  -1   4      676.44      669.27     17.16 o 
  -7  -1   4       50.22       47.15      2.42 o 
  -6  -1   4      974.71      946.19     23.35 o 
  -5  -1   4       39.27       42.93      7.34 o 
  -4  -1   4       30.05       29.29      3.17 o 
  -3  -1   4       18.37       14.60      2.26 o 
  -2  -1   4     2065.28     1993.22     42.38 o 
  -1  -1   4      382.01      306.57      3.15 o 
   0  -1   4     5373.62     5948.19     69.32 o 
   1  -1   4      376.45      389.94      4.68 o 
   2  -1   4     2333.04     2403.03     30.27 o 
   3  -1   4     1906.93     1952.08     25.69 o 
   4  -1   4     1706.80     1641.32     23.39 o 
   5  -1   4       13.17       20.02      1.44 o 
   6  -1   4      505.94      487.53     20.57 o 
   7  -1   4        0.18        4.07      3.47 o 
   8  -1   4      176.78      178.05      9.13 o 
   9  -1   4        1.73        6.73      7.03 o 
  10  -1   4       30.98       26.58      4.30 o 
  -9   0   4      284.58      281.03     20.14 o 
  -8   0   4      868.38      880.77     22.19 o 
  -7   0   4       76.16       91.41      3.85 o 
  -6   0   4      267.09      284.48     13.15 o 
  -5   0   4     3145.98     2874.43    118.68 o 
  -4   0   4      953.30      881.81     13.17 o 
  -3   0   4      566.56      624.55     19.32 o 
  -2   0   4      286.97      299.37      5.60 o 
  -1   0   4     1934.14     2273.89     35.40 o 
   0   0   4      442.14      434.00      4.99 o 
   1   0   4     1574.47     1979.26     28.09 o 
   2   0   4     1437.91     1334.72     32.50 o 
   3   0   4      334.60      363.12      6.64 o 
   4   0   4     1386.41     1333.20     26.75 o 
   5   0   4        6.02       22.54      8.88 o 
   6   0   4        0.83       -0.56      1.74 o 
   7   0   4      351.37      375.65     12.96 o 
   8   0   4      378.26      418.20     16.14 o 
   9   0   4       20.56       16.07      3.63 o 
  10   0   4       23.03       28.17     13.15 o 
  -9   1   4      118.73      129.87     12.40 o 
  -8   1   4        4.76       -1.60      1.61 o 
  -7   1   4      662.06      682.10     16.17 o 
  -6   1   4     1184.32     1194.05     37.19 o 
  -5   1   4     1995.55     1924.50     71.18 o 
  -4   1   4     1219.52     1105.00     16.84 o 
  -3   1   4     1612.15     1471.90     43.15 o 
  -2   1   4     2240.05     2522.69     26.08 o 
  -1   1   4      861.36      853.10     19.17 o 
   0   1   4        8.42       16.37      2.16 o 
   1   1   4      653.11      509.83      7.45 o 
   2   1   4      227.62      287.94      3.70 o 
   3   1   4     1560.70     1536.44     20.10 o 
   4   1   4       39.45       34.00      1.79 o 
   5   1   4      407.73      385.25      9.76 o 
   6   1   4      109.75       97.61      4.97 o 
   7   1   4     1025.29     1042.85     31.82 o 
   8   1   4       99.55      100.87      7.25 o 
   9   1   4       17.90       13.11      3.57 o 
  10   1   4      104.24      111.83      8.22 o 
  -9   2   4       15.76       16.53      5.45 o 
  -8   2   4      337.95      334.80     10.36 o 
  -7   2   4       63.61       65.34      3.36 o 
  -6   2   4       40.37       39.95      3.36 o 
  -5   2   4       30.53       35.06      5.29 o 
  -4   2   4     1228.27     1173.83     21.71 o 
  -3   2   4      101.61      135.61      3.77 o 
  -2   2   4      225.54      264.31      6.38 o 
  -1   2   4     7087.13     7074.18    126.69 o 
   0   2   4     1863.31     1776.96     44.70 o 
   1   2   4      401.79      419.13     13.42 o 
   2   2   4      115.49       97.27      3.00 o 
   3   2   4     2205.92     2419.81     32.82 o 
   4   2   4      175.86      162.16      4.85 o 
   5   2   4       81.46      101.87      8.22 o 
   6   2   4      373.99      360.58     11.76 o 
   7   2   4      579.86      597.63     20.24 o 
   8   2   4      315.09      339.50     14.43 o 
   9   2   4       65.75       59.31      5.36 o 
  10   2   4       17.95       25.58      4.34 o 
  -9   3   4       64.37       78.43      8.88 o 
  -8   3   4       95.19      102.47      6.11 o 
  -7   3   4       40.18       35.38      3.45 o 
  -6   3   4       90.06       91.54      3.47 o 
  -5   3   4     1232.41     1211.99     33.77 o 
  -4   3   4     1078.33      980.68     67.90 o 
  -3   3   4     1520.83     1600.27     35.96 o 
  -2   3   4     1055.24     1145.15     15.98 o 
  -1   3   4     1181.27     1076.44     14.40 o 
   0   3   4       17.96        5.84      0.92 o 
   1   3   4      878.77      876.59     12.33 o 
   2   3   4      386.20      347.93      5.68 o 
   3   3   4     4014.08     4046.07     57.06 o 
   4   3   4     1297.27     1336.09     27.86 o 
   5   3   4       27.10       24.54      2.59 o 
   6   3   4      200.32      196.51      7.61 o 
   7   3   4      190.88      192.75     15.74 o 
   8   3   4       23.14       24.51      4.13 o 
   9   3   4       14.63       17.26      3.16 o 
  10   3   4       29.41       31.16      6.24 o 
  -8   4   4      151.67      157.87      8.96 o 
  -7   4   4        4.75        5.85      3.22 o 
  -6   4   4      318.09      324.29      8.69 o 
  -5   4   4        6.03        7.59      4.40 o 
  -4   4   4       64.15       69.90      3.79 o 
  -3   4   4      610.99      678.40     16.67 o 
  -2   4   4     3840.66     3928.94     86.81 o 
  -1   4   4      100.62       94.77      3.21 o 
   0   4   4     5126.96     5412.99     92.15 o 
   1   4   4        4.13        2.87      1.19 o 
   2   4   4     3370.11     3488.21    101.56 o 
   3   4   4     2339.81     2349.79     36.44 o 
   4   4   4     3038.63     2751.36    126.63 o 
   5   4   4       17.16       11.97      2.46 o 
   6   4   4      270.90      258.51     11.12 o 
   7   4   4        1.79        4.81      2.54 o 
   8   4   4      125.83      130.71      7.94 o 
   9   4   4        1.04       -2.25      4.53 o 
  10   4   4       24.57       25.70      6.29 o 
  -8   5   4       12.36       19.63      3.73 o 
  -7   5   4       22.94       21.87      2.66 o 
  -6   5   4      199.27      199.12      6.22 o 
  -5   5   4       13.68       21.92      2.99 o 
  -4   5   4     1317.12     1353.80     28.65 o 
  -3   5   4      965.88     1010.45     18.69 o 
  -2   5   4       18.13       21.69      1.44 o 
  -1   5   4     3365.00     3359.98     58.59 o 
   0   5   4      574.70      545.54      9.84 o 
   1   5   4      737.38      780.02     13.79 o 
   2   5   4       19.91       16.88      1.99 o 
   3   5   4     3020.27     2963.56     49.92 o 
   4   5   4       11.61       13.25      3.12 o 
   5   5   4      249.50      243.31      8.13 o 
   6   5   4      871.74      851.17     26.21 o 
   7   5   4      530.21      526.25     17.95 o 
   8   5   4       46.73       51.69      5.41 o 
   9   5   4       16.47       33.35      4.80 o 
  -8   6   4       86.78       60.41      9.14 o 
  -7   6   4       47.53       58.63      5.50 o 
  -6   6   4      363.00      329.33      9.80 o 
  -5   6   4        2.02        1.46      1.32 o 
  -4   6   4      484.54      469.74     19.26 o 
  -3   6   4       88.33       87.32      3.04 o 
  -2   6   4      329.38      312.52     14.16 o 
  -1   6   4      191.35      168.55      4.26 o 
   0   6   4       22.06       33.04      4.26 o 
   1   6   4      386.31      480.10     15.79 o 
   2   6   4     2155.09     2109.11     39.71 o 
   3   6   4       29.73       27.22      2.42 o 
   4   6   4      651.01      631.11     23.72 o 
   5   6   4       75.41       94.50      9.45 o 
   6   6   4      127.39      112.77      6.57 o 
   7   6   4        0.31        0.45      2.29 o 
   8   6   4       67.78       68.69      6.33 o 
   9   6   4        8.16        8.34      3.46 o 
  -7   7   4       96.34       90.13     11.43 o 
  -6   7   4        0.66        1.17      2.40 o 
  -5   7   4      281.57      264.97     10.85 o 
  -4   7   4       67.49       73.19      6.68 o 
  -3   7   4      144.77      123.78      4.88 o 
  -2   7   4        5.74        9.12      2.78 o 
  -1   7   4      930.88      912.93     17.89 o 
   0   7   4       50.73       60.39      5.00 o 
   1   7   4      165.98      168.33      4.62 o 
   2   7   4        1.77        4.71      1.61 o 
   3   7   4       44.64       53.67      3.22 o 
   4   7   4     1717.80     1619.55     56.45 o 
   5   7   4       94.50      106.70      6.20 o 
   6   7   4       68.93       61.21      5.17 o 
   7   7   4      563.39      540.12     21.29 o 
   8   7   4      167.35      175.86      9.17 o 
   9   7   4       71.25       56.74      6.45 o 
  -6   8   4      102.13      130.14     13.98 o 
  -5   8   4      359.09      350.72     15.42 o 
  -4   8   4      335.81      345.51     13.73 o 
  -3   8   4      265.86      274.37     20.14 o 
  -2   8   4      110.50      104.76      6.79 o 
  -1   8   4      471.82      429.39     15.02 o 
   0   8   4      108.69      135.43      5.80 o 
   1   8   4       52.88       67.69      5.10 o 
   2   8   4       12.23       13.80      1.89 o 
   3   8   4      523.33      523.43     18.21 o 
   4   8   4       70.55       71.70      2.97 o 
   5   8   4      279.25      264.37     11.09 o 
   6   8   4      376.02      405.33     16.84 o 
   7   8   4      218.48      215.07     11.11 o 
   8   8   4        3.87        1.91      4.26 o 
  -5   9   4       14.73       19.88      3.91 o 
  -4   9   4      480.44      485.82     18.59 o 
  -3   9   4       39.56       41.70      4.37 o 
  -2   9   4       84.53       92.95      9.36 o 
  -1   9   4      223.47      241.06     11.50 o 
   0   9   4      748.16      752.68     26.01 o 
   1   9   4       70.34       80.16      3.36 o 
   2   9   4      249.27      248.33      8.75 o 
   3   9   4      452.37      470.73     12.42 o 
   4   9   4      122.75      116.93      6.02 o 
   5   9   4        8.88       14.26      7.83 o 
   6   9   4        1.30        1.93      2.55 o 
   7   9   4       72.78       72.98      6.28 o 
  -4  10   4       17.94       24.46      7.25 o 
  -3  10   4      111.17       96.69      6.99 o 
  -2  10   4       23.50       24.62      4.36 o 
  -1  10   4      608.95      587.66     23.29 o 
   0  10   4      140.82      124.88      8.53 o 
   1  10   4        3.23        6.76      2.64 o 
   2  10   4       54.28       55.65      8.09 o 
   3  10   4      154.03      130.31      7.73 o 
   4  10   4       50.34       61.89     13.01 o 
   5  10   4       11.61       14.63      7.30 o 
   6  10   4      140.19      132.13     17.50 o 
   7  10   4       24.41       24.97      6.51 o 
  -3  11   4       27.89       25.23      6.07 o 
  -2  11   4       32.29       23.55      9.10 o 
  -1  11   4        5.01        2.83      3.04 o 
   0  11   4      362.85      371.87     16.64 o 
   1  11   4        8.96        6.10      3.17 o 
   2  11   4      172.88      197.86     11.32 o 
   3  11   4       50.96       47.54      7.65 o 
   4  11   4      298.21      335.63     25.15 o 
   5  11   4       34.54       47.39      9.32 o 
  -1  12   4      231.03      237.77     14.49 o 
   0  12   4        8.71       11.03      4.13 o 
   1  12   4        4.58        8.03      3.67 o 
   2  12   4       11.03       14.88      3.67 o 
   3  12   4      257.84      264.76     19.52 o 
  -4 -11   5      228.82      237.97     17.94 o 
  -3 -11   5        9.43       19.62      6.99 o 
  -2 -11   5      247.35      211.45     11.55 o 
  -1 -11   5       95.03       97.75      7.27 o 
   0 -11   5       19.95       20.06      4.25 o 
   1 -11   5       25.37       38.56      4.71 o 
   2 -11   5       19.14       24.10      4.43 o 
  -5 -10   5      316.17      343.02     20.75 o 
  -4 -10   5        2.13       -1.19      2.43 o 
  -3 -10   5      294.92      254.68     13.85 o 
  -2 -10   5       80.24       91.06      6.44 o 
  -1 -10   5      313.18      319.58     14.73 o 
   0 -10   5        0.21        3.03      3.25 o 
   1 -10   5       74.52       60.72      5.75 o 
   2 -10   5       35.36       40.69      7.39 o 
   3 -10   5       72.46       73.86      7.08 o 
   4 -10   5        0.03        4.02      3.39 o 
  -5  -9   5       23.73       25.80      3.88 o 
  -4  -9   5       13.17       17.00      3.14 o 
  -3  -9   5       32.70       33.83      7.96 o 
  -2  -9   5      224.45      221.52      9.85 o 
  -1  -9   5        4.17        4.74      2.76 o 
   0  -9   5      244.51      263.49     12.22 o 
   1  -9   5       18.02       20.29      3.62 o 
   2  -9   5      188.40      164.42      8.70 o 
   3  -9   5       33.56       50.97      6.68 o 
   4  -9   5       12.77       18.34      5.54 o 
   5  -9   5        3.44       -0.70      2.66 o 
  -7  -8   5      119.65      102.82      7.61 o 
  -6  -8   5        2.49        4.77      1.97 o 
  -5  -8   5       12.69       24.41      2.72 o 
  -4  -8   5      287.86      334.54      9.39 o 
  -3  -8   5        6.37       10.62      3.71 o 
  -2  -8   5      141.78      126.55      6.84 o 
  -1  -8   5      396.88      420.20     19.34 o 
   0  -8   5      267.55      262.52     10.18 o 
   1  -8   5       16.83       21.68      3.54 o 
   2  -8   5       46.72       51.80      5.10 o 
   3  -8   5      574.70      598.21     21.58 o 
   4  -8   5      197.08      211.98     11.03 o 
   5  -8   5       92.30       92.12      6.99 o 
   6  -8   5       13.78       24.39      7.12 o 
  -8  -7   5       68.98       78.26      9.67 o 
  -7  -7   5        2.10        5.68      2.83 o 
  -6  -7   5      329.73      321.22      9.87 o 
  -5  -7   5       33.56       30.89      2.67 o 
  -4  -7   5      266.46      255.49     15.39 o 
  -3  -7   5       29.37       27.23      3.05 o 
  -2  -7   5      221.98      194.48      9.74 o 
  -1  -7   5      286.30      274.41      9.72 o 
   0  -7   5        4.95       10.04      2.42 o 
   1  -7   5      857.28      892.83     26.79 o 
   2  -7   5     1527.38     1446.88     41.27 o 
   3  -7   5      209.69      210.24      9.03 o 
   4  -7   5      448.16      458.38     20.09 o 
   5  -7   5        0.95        1.72      2.20 o 
   6  -7   5      242.52      226.82     11.48 o 
   7  -7   5       52.08       48.76      5.56 o 
  -8  -6   5      224.76      225.10     16.71 o 
  -7  -6   5      187.23      192.08     16.97 o 
  -6  -6   5       21.95       19.45      2.74 o 
  -5  -6   5       60.63       60.27      3.10 o 
  -4  -6   5      448.00      435.05     10.30 o 
  -3  -6   5     1046.49      993.56     43.52 o 
  -2  -6   5       34.78       45.96      2.99 o 
  -1  -6   5      469.86      434.49     21.36 o 
   0  -6   5      105.23      109.94      4.37 o 
   1  -6   5        7.03       10.34      2.26 o 
   2  -6   5        6.39       22.38     10.73 o 
   3  -6   5      565.65      529.07     16.71 o 
   4  -6   5      281.26      257.78      9.44 o 
   5  -6   5       27.81       29.19      3.19 o 
   6  -6   5      108.29      116.63      6.71 o 
   7  -6   5      326.77      316.10     13.54 o 
   8  -6   5       14.86        6.86      3.96 o 
  -9  -5   5      355.30      388.39     27.08 o 
  -8  -5   5        9.96       15.51      4.22 o 
  -7  -5   5      234.68      236.96      7.47 o 
  -6  -5   5      322.37      345.18      9.66 o 
  -5  -5   5     1038.37     1026.64     34.41 o 
  -4  -5   5      371.01      370.36      8.42 o 
  -3  -5   5      684.29      678.55     15.75 o 
  -2  -5   5     1036.70      994.19     22.69 o 
  -1  -5   5      401.57      379.27      6.35 o 
   0  -5   5       75.23       76.87      1.76 o 
   1  -5   5      366.87      381.89     20.04 o 
   2  -5   5      134.27      124.57      3.77 o 
   3  -5   5     1325.77     1281.45     21.79 o 
   4  -5   5      405.12      404.24      8.48 o 
   5  -5   5       21.05       18.44      2.45 o 
   6  -5   5        0.76        3.94      2.28 o 
   7  -5   5      273.06      272.18     11.38 o 
   8  -5   5        3.32        5.10      4.57 o 
  -9  -4   5        0.36        3.08      3.52 o 
  -8  -4   5      298.58      318.78     13.57 o 
  -7  -4   5       18.98       18.01      3.21 o 
  -6  -4   5      137.52      129.97      6.24 o 
  -5  -4   5       30.56       39.99      2.51 o 
  -4  -4   5     1384.16     1192.66    147.91 o 
  -3  -4   5      170.77      154.64      3.86 o 
  -2  -4   5     2585.15     2584.57     41.66 o 
  -1  -4   5     1998.00     2170.87     43.73 o 
   0  -4   5      543.39      583.50      8.36 o 
   1  -4   5      318.59      264.72      3.83 o 
   2  -4   5       12.16       18.67      2.77 o 
   3  -4   5      269.99      270.23      5.42 o 
   4  -4   5      578.70      568.58     12.11 o 
   5  -4   5       17.00       17.70      4.05 o 
   6  -4   5      191.69      168.68     13.35 o 
   7  -4   5       87.51       84.93      3.77 o 
   8  -4   5      170.73      150.84      7.94 o 
   9  -4   5        0.29       -5.01      5.01 o 
  -9  -3   5       74.34       32.18      4.22 o 
  -8  -3   5       43.57       50.32      4.06 o 
  -7  -3   5        3.86       13.38      3.01 o 
  -6  -3   5       95.45      104.33      6.15 o 
  -5  -3   5     1999.06     1912.60     45.27 o 
  -4  -3   5      929.70      876.16     19.37 o 
  -3  -3   5      820.35      894.83     25.90 o 
  -2  -3   5      382.02      374.16     15.27 o 
  -1  -3   5     1496.61     1410.80     21.96 o 
   0  -3   5      117.92       93.53      5.19 o 
   1  -3   5      395.47      369.85      5.21 o 
   2  -3   5     1281.83     1318.85     19.84 o 
   3  -3   5      264.18      256.41      7.87 o 
   4  -3   5        1.41        0.02      0.71 o 
   5  -3   5       69.57       63.01      2.66 o 
   6  -3   5      274.14      258.11      6.06 o 
   7  -3   5      316.80      316.10      7.76 o 
   8  -3   5       18.93       29.33      3.98 o 
   9  -3   5        1.24        1.10      2.17 o 
  -9  -2   5       19.61       29.72      6.77 o 
  -8  -2   5      200.54      188.80      7.96 o 
  -7  -2   5       33.85       34.71      2.11 o 
  -6  -2   5      124.38      136.71      5.85 o 
  -5  -2   5       18.87       19.93      3.34 o 
  -4  -2   5     1425.73     1412.33     31.36 o 
  -3  -2   5     1143.35     1106.63     16.44 o 
  -2  -2   5     5685.26     6265.45     94.37 o 
  -1  -2   5      578.09      700.71      8.64 o 
   0  -2   5     6046.93     6007.88     82.61 o 
   1  -2   5      580.00      600.80     19.18 o 
   2  -2   5     2057.50     2015.18     50.27 o 
   3  -2   5      324.51      360.30      6.19 o 
   4  -2   5      163.46      142.68      3.28 o 
   5  -2   5       92.60       94.32      4.39 o 
   6  -2   5      167.95      160.23      4.08 o 
   7  -2   5       17.14       20.64      4.26 o 
   8  -2   5       38.46       41.55      4.10 o 
   9  -2   5        0.71        5.49      3.25 o 
  -9  -1   5      141.78      119.06     11.96 o 
  -8  -1   5       47.85       37.65      3.82 o 
  -7  -1   5      149.96      144.21     16.49 o 
  -6  -1   5      112.63      108.21      5.02 o 
  -5  -1   5     1405.92     1449.90     26.13 o 
  -4  -1   5       95.14       81.18      4.33 o 
  -3  -1   5      330.09      374.58     12.79 o 
  -2  -1   5        3.51        1.37      1.23 o 
  -1  -1   5     3924.11     3780.27     61.81 o 
   0  -1   5     2650.32     2499.28     29.17 o 
   1  -1   5     1581.22     1717.81     21.61 o 
   2  -1   5      134.36      130.56      3.95 o 
   3  -1   5     8471.55     8598.05    138.84 o 
   4  -1   5      603.41      619.84     10.97 o 
   5  -1   5     1179.46     1132.13     17.85 o 
   6  -1   5      170.07      152.05      7.35 o 
   7  -1   5      383.68      377.68     16.75 o 
   8  -1   5       11.02        9.43      2.62 o 
   9  -1   5        8.91       16.64      3.67 o 
  10  -1   5        2.18       -3.13      3.13 o 
  -9   0   5      190.52      168.48     15.21 o 
  -8   0   5      200.68      209.06     10.05 o 
  -7   0   5      162.44      129.54      9.20 o 
  -6   0   5      506.34      493.32     12.59 o 
  -5   0   5      376.40      381.51      7.66 o 
  -4   0   5       18.62       24.11      1.35 o 
  -3   0   5       42.74       68.78      2.46 o 
  -2   0   5      741.14      775.15     14.39 o 
  -1   0   5      838.60      821.49     13.91 o 
   0   0   5       54.66       79.45      1.10 o 
   1   0   5     1176.10     1114.13     13.30 o 
   2   0   5      812.44      908.79     12.76 o 
   3   0   5      807.61      858.97     11.61 o 
   4   0   5     1284.01     1311.88     24.07 o 
   5   0   5      166.41      157.72      3.45 o 
   6   0   5     1210.36     1215.62     31.82 o 
   7   0   5        0.54        4.44      1.98 o 
   8   0   5       64.74       81.81      6.12 o 
   9   0   5        9.92       10.12      5.36 o 
  10   0   5       47.69       49.14      5.43 o 
  -9   1   5       40.32       51.53      8.27 o 
  -8   1   5      137.79      138.79      9.14 o 
  -7   1   5      305.27      331.22      8.68 o 
  -6   1   5       16.45       10.76      1.49 o 
  -5   1   5     1295.64     1236.15     22.28 o 
  -4   1   5      469.80      440.52     11.46 o 
  -3   1   5      547.46      512.90     12.35 o 
  -2   1   5      424.50      364.23      7.64 o 
  -1   1   5      783.26      920.11     17.63 o 
   0   1   5        3.50        3.64      0.69 o 
   1   1   5      121.78      143.66      2.46 o 
   2   1   5       61.33       63.98      3.12 o 
   3   1   5     3062.00     3075.10     41.41 o 
   4   1   5     1514.48     1361.46     21.79 o 
   5   1   5      135.87      122.04      5.13 o 
   6   1   5       58.75       50.67      3.96 o 
   7   1   5      567.77      571.46     19.47 o 
   8   1   5      178.18      179.94     10.64 o 
   9   1   5      102.46      104.24     10.64 o 
  10   1   5        0.54       -0.46      3.47 o 
  -9   2   5      108.76      116.07     11.61 o 
  -8   2   5        4.61       10.21      3.43 o 
  -7   2   5      346.39      374.87     10.88 o 
  -6   2   5      119.42      128.07      4.21 o 
  -5   2   5       74.76       72.81      4.48 o 
  -4   2   5       94.00       82.79      6.44 o 
  -3   2   5        4.70        8.12      1.17 o 
  -2   2   5     4837.90     4965.11     63.71 o 
  -1   2   5      897.20      781.13      8.37 o 
   0   2   5       31.97       53.03      1.29 o 
   1   2   5      121.27      154.47      6.94 o 
   2   2   5      536.28      546.79     10.50 o 
   3   2   5     3903.70     4019.55     56.64 o 
   4   2   5      189.70      158.03      8.89 o 
   5   2   5       10.64       12.07      2.18 o 
   6   2   5      334.39      358.93     12.33 o 
   7   2   5      565.70      582.58     28.36 o 
   8   2   5       15.15       11.00      3.25 o 
   9   2   5      117.74      108.06      7.35 o 
  10   2   5      195.88      199.42     11.10 o 
  -9   3   5        2.50       -4.22      4.22 o 
  -8   3   5       45.14       46.05      7.47 o 
  -7   3   5       30.76       32.42      5.45 o 
  -6   3   5      408.35      401.01      9.95 o 
  -5   3   5      548.72      508.42     11.17 o 
  -4   3   5     2135.73     1997.33     60.16 o 
  -3   3   5      329.17      319.20      5.37 o 
  -2   3   5     3262.54     3469.92     51.67 o 
  -1   3   5     1485.58     1438.62     20.00 o 
   0   3   5     2505.44     2837.47     42.76 o 
   1   3   5     3370.76     3284.37     50.23 o 
   2   3   5      498.94      412.46      8.92 o 
   3   3   5      264.07      249.67      5.38 o 
   4   3   5     2237.03     2280.25     61.55 o 
   5   3   5       42.80       41.80      3.09 o 
   6   3   5      430.58      433.61     35.74 o 
   7   3   5       27.13       33.61      4.09 o 
   8   3   5      335.31      385.96     15.48 o 
   9   3   5        2.43       -2.97      2.97 o 
  10   3   5       21.83       18.12      4.09 o 
  -8   4   5       12.93       24.31      4.00 o 
  -7   4   5       79.10       76.19      5.72 o 
  -6   4   5       26.94       26.56      6.68 o 
  -5   4   5      496.76      496.29     11.09 o 
  -4   4   5      599.25      551.05     14.38 o 
  -3   4   5     1199.95     1213.06     21.03 o 
  -2   4   5      288.60      294.22     10.98 o 
  -1   4   5     4601.05     4608.34     85.52 o 
   0   4   5      197.14      215.09      4.34 o 
   1   4   5      468.61      461.96      8.12 o 
   2   4   5     1922.35     1907.63     40.45 o 
   3   4   5     2053.06     2030.53     41.38 o 
   4   4   5      442.04      431.58     12.31 o 
   5   4   5       34.08       36.12      3.20 o 
   6   4   5      102.48      104.64      5.97 o 
   7   4   5      297.35      290.76     11.13 o 
   8   4   5       26.12       38.66      9.89 o 
   9   4   5       52.15       55.43      5.95 o 
  10   4   5       67.83       61.75      8.66 o 
  -8   5   5      109.73      104.93     13.63 o 
  -7   5   5        0.42        9.20      8.27 o 
  -6   5   5      205.93      196.02      8.61 o 
  -5   5   5       43.75       37.49      8.66 o 
  -4   5   5      460.72      454.76     17.72 o 
  -3   5   5      181.52      184.16      6.44 o 
  -2   5   5     1409.97     1361.95     31.96 o 
  -1   5   5        3.28       12.50      2.03 o 
   0   5   5     1585.00     1459.81     33.50 o 
   1   5   5      203.80      216.07      5.19 o 
   2   5   5      612.43      634.96     16.77 o 
   3   5   5       20.59       26.74      2.68 o 
   4   5   5      116.54      123.83      2.90 o 
   5   5   5      469.37      442.22     17.50 o 
   6   5   5        7.48       21.38      3.34 o 
   7   5   5       13.14        9.79      5.23 o 
   8   5   5       99.59       94.00      7.05 o 
   9   5   5       29.87       35.57      4.17 o 
  -7   6   5      136.46      141.04      9.01 o 
  -6   6   5       62.89       71.83      6.40 o 
  -5   6   5      826.43      835.47     37.84 o 
  -4   6   5        5.52       10.27      1.58 o 
  -3   6   5       15.82       14.94      1.68 o 
  -2   6   5      349.74      334.76      9.93 o 
  -1   6   5     1266.31     1293.75     24.99 o 
   0   6   5      453.11      459.14      9.94 o 
   1   6   5      413.98      445.01     10.04 o 
   2   6   5       90.56      100.56      4.07 o 
   3   6   5     2446.16     2500.92     84.55 o 
   4   6   5      252.88      219.96     16.11 o 
   5   6   5      345.23      370.57     12.55 o 
   6   6   5        7.49       11.32      2.90 o 
   7   6   5      440.85      413.80     16.73 o 
   8   6   5        2.64        8.84      3.38 o 
   9   6   5        8.22       14.22      7.43 o 
  -7   7   5        0.74        3.08      4.75 o 
  -6   7   5      156.76      181.84     15.92 o 
  -5   7   5        1.70        3.21      1.65 o 
  -4   7   5        2.13        0.39      1.18 o 
  -3   7   5        1.03       -0.51      1.50 o 
  -2   7   5      136.04      134.13      4.63 o 
  -1   7   5      200.61      184.65      8.23 o 
   0   7   5       17.53       32.10      2.22 o 
   1   7   5        4.39        7.88      2.37 o 
   2   7   5      474.66      496.49     11.41 o 
   3   7   5      336.16      300.13     27.81 o 
   4   7   5      741.22      696.56     35.90 o 
   5   7   5       68.11       75.41      8.44 o 
   6   7   5      545.57      532.30     18.84 o 
   7   7   5        2.23        2.53      2.74 o 
   8   7   5      181.52      180.22     11.87 o 
   9   7   5        0.33        3.03      3.18 o 
  -6   8   5       90.44       94.88     12.13 o 
  -5   8   5      340.79      305.87     39.35 o 
  -4   8   5      312.86      320.08     21.10 o 
  -3   8   5      160.33      131.44     15.09 o 
  -2   8   5       43.08       34.84      3.45 o 
  -1   8   5      159.54      178.22     10.06 o 
   0   8   5      298.74      310.48      7.76 o 
   1   8   5      215.73      240.39      7.15 o 
   2   8   5      316.48      326.46     10.45 o 
   3   8   5      380.41      388.13     10.44 o 
   4   8   5       72.55       67.37      3.00 o 
   5   8   5      111.60      117.18     12.49 o 
   6   8   5        2.82        3.36      2.80 o 
   7   8   5      240.95      223.63     11.56 o 
   8   8   5       34.21       28.11      4.98 o 
  -5   9   5       45.78       42.12      7.12 o 
  -4   9   5       42.95       46.95      4.44 o 
  -3   9   5       60.50       71.07      7.43 o 
  -2   9   5      701.58      686.19     24.02 o 
  -1   9   5      180.27      170.03      8.51 o 
   0   9   5      613.40      592.71     25.27 o 
   1   9   5       26.99       32.42      2.96 o 
   2   9   5      432.66      427.68     25.56 o 
   3   9   5      332.55      336.15     10.27 o 
   4   9   5       22.13       21.15      3.19 o 
   5   9   5       43.76       32.49      5.01 o 
   6   9   5      118.07      107.14      7.67 o 
   7   9   5       44.26       36.37      5.28 o 
  -4  10   5      147.76      160.65     16.53 o 
  -3  10   5       68.67       78.33      6.08 o 
  -2  10   5       74.84       65.07      5.68 o 
  -1  10   5      224.70      253.41     12.54 o 
   0  10   5      136.20      147.18     10.24 o 
   1  10   5      471.17      487.49     19.45 o 
   2  10   5       16.71       17.02      3.46 o 
   3  10   5      169.77      177.48      6.82 o 
   4  10   5        3.64        1.73      2.19 o 
   5  10   5       11.81        8.70      2.92 o 
   6  10   5       41.93       41.93      5.10 o 
  -3  11   5       65.00       44.23      7.21 o 
  -2  11   5        3.36        3.00      3.07 o 
  -1  11   5      297.84      284.45     14.47 o 
   0  11   5       12.87       25.16      4.54 o 
   1  11   5      230.31      245.59     12.07 o 
   2  11   5      195.18      198.78     11.00 o 
   3  11   5      110.46      111.57      7.79 o 
   4  11   5        0.47        6.95      5.36 o 
   5  11   5       41.06       41.42      8.97 o 
   0  12   5      237.13      258.47     15.06 o 
   1  12   5       14.06       18.17      4.33 o 
   2  12   5       50.47       49.53      7.96 o 
  -3 -11   6       40.62       22.68      4.22 o 
  -2 -11   6      153.72      162.68     10.53 o 
  -1 -11   6        1.02        6.12      3.10 o 
   0 -11   6       11.18       15.05      4.13 o 
   1 -11   6       13.57       21.79      5.32 o 
   2 -11   6       51.45       75.65      9.94 o 
  -5 -10   6       13.56       29.28      6.86 o 
  -4 -10   6      389.68      414.99     18.95 o 
  -3 -10   6      196.48      193.22     10.99 o 
  -2 -10   6      148.32      144.27      9.37 o 
  -1 -10   6        9.16        5.69      3.08 o 
   0 -10   6      120.68      122.28      7.69 o 
   1 -10   6       26.09       30.04      4.84 o 
   2 -10   6       47.18       60.87      5.72 o 
   3 -10   6        8.40        6.59      3.45 o 
   4 -10   6        1.20       -3.23      3.23 o 
  -6  -9   6       15.79       17.76      5.63 o 
  -5  -9   6       51.67       50.93      8.75 o 
  -4  -9   6       31.30       33.68     11.17 o 
  -3  -9   6       72.05       76.18      9.98 o 
  -2  -9   6        6.02        8.70      3.69 o 
  -1  -9   6      723.09      737.44     25.30 o 
   0  -9   6       94.92       80.07      8.13 o 
   1  -9   6       75.33       68.31      5.36 o 
   2  -9   6      122.77      135.59      9.10 o 
   3  -9   6      190.12      205.06     11.53 o 
   4  -9   6        0.59        3.27      2.68 o 
   5  -9   6       15.30       11.68      3.36 o 
  -7  -8   6        5.82        6.24      4.04 o 
  -6  -8   6       48.70       51.26      6.33 o 
  -5  -8   6      290.51      305.26      9.64 o 
  -4  -8   6       40.41       47.52      2.86 o 
  -3  -8   6      127.66      139.50     12.22 o 
  -2  -8   6      301.19      266.68     11.21 o 
  -1  -8   6       87.10       81.90      9.10 o 
   0  -8   6      355.05      375.25     14.24 o 
   1  -8   6        0.12       -1.29      2.29 o 
   2  -8   6      592.80      567.85     20.93 o 
   3  -8   6        2.19        7.93      4.40 o 
   4  -8   6      135.83      124.39      7.51 o 
   5  -8   6      170.96      186.32     10.54 o 
   6  -8   6        0.96       -0.07      2.42 o 
  -7  -7   6       88.89       72.72      8.27 o 
  -6  -7   6      120.70      188.45     32.62 o 
  -5  -7   6      399.93      443.69     14.79 o 
  -4  -7   6      348.34      358.68      9.76 o 
  -3  -7   6      349.82      329.72     11.97 o 
  -2  -7   6      289.50      260.18     12.62 o 
  -1  -7   6     1103.86     1108.83     31.90 o 
   0  -7   6      366.60      379.88     12.74 o 
   1  -7   6      241.53      239.57     18.77 o 
   2  -7   6      305.48      281.99     10.88 o 
   3  -7   6     1302.25     1335.98     49.55 o 
   4  -7   6        5.61        8.26      2.98 o 
   5  -7   6       57.59       55.75      5.22 o 
   6  -7   6        0.74       -1.68      3.03 o 
   7  -7   6       71.30       73.95      5.98 o 
  -8  -6   6       51.34       63.84      8.71 o 
  -7  -6   6       14.70        8.63      4.26 o 
  -6  -6   6      337.75      332.05     13.46 o 
  -5  -6   6       40.42       40.57      2.76 o 
  -4  -6   6       71.61       72.21      4.29 o 
  -3  -6   6       27.73       32.16      2.10 o 
  -2  -6   6      849.86      815.01     15.29 o 
  -1  -6   6      852.71      785.97     18.29 o 
   0  -6   6      348.60      323.82     12.59 o 
   1  -6   6       21.80       19.20      2.73 o 
   2  -6   6      271.33      257.01      8.52 o 
   3  -6   6      258.57      248.87     18.64 o 
   4  -6   6      303.65      311.21     12.00 o 
   5  -6   6        5.19        8.08      3.03 o 
   6  -6   6      240.84      246.98     10.61 o 
   7  -6   6       12.74       19.64      3.54 o 
   8  -6   6       27.04       18.55      6.16 o 
  -8  -5   6      356.86      339.50     22.86 o 
  -7  -5   6       20.90       19.37      2.34 o 
  -6  -5   6      579.44      574.47     27.55 o 
  -5  -5   6      577.04      590.04     14.57 o 
  -4  -5   6      265.10      263.50     10.58 o 
  -3  -5   6      147.11      141.34      3.89 o 
  -2  -5   6       12.02       18.70      2.75 o 
  -1  -5   6      185.33      173.68      7.54 o 
   0  -5   6       73.49       54.62      2.33 o 
   1  -5   6      163.29      149.41      7.13 o 
   2  -5   6      806.95      797.08     12.56 o 
   3  -5   6      182.58      185.60      4.38 o 
   4  -5   6      401.65      376.59     10.57 o 
   5  -5   6       11.46       12.88      1.63 o 
   6  -5   6        2.97        2.46      1.92 o 
   7  -5   6      105.82      110.80      6.52 o 
   8  -5   6        3.50       -2.20      4.04 o 
  -9  -4   6      120.32      105.25     10.02 o 
  -8  -4   6        1.44       13.63      4.22 o 
  -7  -4   6      360.16      375.49     10.91 o 
  -6  -4   6      823.25      848.33     34.56 o 
  -5  -4   6      502.48      492.28     31.83 o 
  -4  -4   6       54.76       46.71      3.23 o 
  -3  -4   6      322.26      327.99      6.87 o 
  -2  -4   6     1353.35     1315.76     48.03 o 
  -1  -4   6      510.77      535.31     11.98 o 
   0  -4   6        1.95       10.71      3.04 o 
   1  -4   6      167.86      167.33      3.23 o 
   2  -4   6      691.75      702.90     17.07 o 
   3  -4   6      281.16      271.35      7.92 o 
   4  -4   6       19.22       26.64      1.89 o 
   5  -4   6      270.07      279.47      9.01 o 
   6  -4   6      147.88      143.92      4.64 o 
   7  -4   6      666.78      642.27     16.75 o 
   8  -4   6       52.81       53.37      8.09 o 
   9  -4   6        1.02        2.73      4.48 o 
  -9  -3   6       17.12       20.31      6.24 o 
  -8  -3   6      145.50      153.26     13.37 o 
  -7  -3   6       22.30       19.78      3.74 o 
  -6  -3   6       97.45      107.80      3.82 o 
  -5  -3   6      113.58       99.55      3.39 o 
  -4  -3   6     1099.79     1116.79     20.55 o 
  -3  -3   6      399.16      371.79      9.62 o 
  -2  -3   6     2237.52     2184.27     34.09 o 
  -1  -3   6     1254.07     1353.75     19.59 o 
   0  -3   6      151.89      170.34      8.72 o 
   1  -3   6       55.10       73.53      2.82 o 
   2  -3   6     1144.33     1238.13     24.56 o 
   3  -3   6      305.57      325.72     12.49 o 
   4  -3   6      204.84      197.81      4.63 o 
   5  -3   6        2.93        4.34      2.35 o 
   6  -3   6      149.50      151.28      4.31 o 
   7  -3   6       45.58       38.32      4.44 o 
   8  -3   6      287.38      270.94     22.20 o 
   9  -3   6       57.30       69.20      9.58 o 
  -9  -2   6      102.38       85.47     10.64 o 
  -8  -2   6      166.41      154.96      7.54 o 
  -7  -2   6       66.82       62.14      6.42 o 
  -6  -2   6       50.78       31.86      3.26 o 
  -5  -2   6      865.63      786.31     26.73 o 
  -4  -2   6       88.02       64.87      3.34 o 
  -3  -2   6      556.82      526.44     15.17 o 
  -2  -2   6        2.89        9.95      1.12 o 
  -1  -2   6     3018.07     3170.64     91.18 o 
   0  -2   6      375.62      473.14      6.65 o 
   1  -2   6     5360.11     5695.71     89.80 o 
   2  -2   6      587.75      533.13      8.72 o 
   3  -2   6     1575.49     1598.29     30.10 o 
   4  -2   6        6.81        7.10      1.08 o 
   5  -2   6       22.83       25.75      1.58 o 
   6  -2   6      354.60      325.38      6.92 o 
   7  -2   6      321.46      336.81     16.79 o 
   8  -2   6      111.42      125.05      9.72 o 
   9  -2   6       17.42       24.90      3.63 o 
  -9  -1   6       25.55       18.55      6.24 o 
  -8  -1   6      128.71      129.63      7.69 o 
  -7  -1   6        2.74        5.59      2.41 o 
  -6  -1   6       41.94       37.70      3.47 o 
  -5  -1   6      507.57      508.67     10.19 o 
  -4  -1   6      283.32      250.52      4.75 o 
  -3  -1   6      714.66      673.41     10.17 o 
  -2  -1   6     2118.73     2144.12     24.20 o 
  -1  -1   6       43.37       22.46      5.14 o 
   0  -1   6     1462.78     1445.20     17.96 o 
   1  -1   6     1578.29     1547.74     21.60 o 
   2  -1   6     3311.12     3248.56     50.72 o 
   3  -1   6       98.60      119.56      4.23 o 
   4  -1   6     1192.39     1216.35     19.92 o 
   5  -1   6       25.15       22.27      2.37 o 
   6  -1   6      398.15      380.96     16.14 o 
   7  -1   6       50.12       53.29      4.43 o 
   8  -1   6        6.76        2.64      2.45 o 
   9  -1   6       27.50       30.83      5.06 o 
  -9   0   6      226.29      227.21     18.38 o 
  -8   0   6       66.52       65.81      5.30 o 
  -7   0   6      531.37      494.30     23.87 o 
  -6   0   6      292.40      281.72      7.07 o 
  -5   0   6      455.87      408.66     14.25 o 
  -4   0   6      246.24      207.22      5.40 o 
  -3   0   6      154.27      202.36      6.48 o 
  -2   0   6       21.00       13.73      1.71 o 
  -1   0   6     3998.51     3766.07    312.11 o 
   0   0   6     1132.91     1059.00     11.97 o 
   1   0   6      650.09      625.80     11.42 o 
   2   0   6      144.00      137.95      2.79 o 
   3   0   6     1323.08     1457.28     45.78 o 
   4   0   6        0.64        4.20      0.77 o 
   5   0   6      708.54      621.72     33.21 o 
   6   0   6      565.59      558.24     18.42 o 
   7   0   6       64.89       59.61      5.36 o 
   8   0   6      257.24      274.29     12.38 o 
   9   0   6        2.69       -0.25      4.04 o 
  10   0   6        0.25        2.32      3.07 o 
  -9   1   6       50.75       58.39      8.79 o 
  -8   1   6       42.86       31.28      4.31 o 
  -7   1   6      168.62      165.62      8.86 o 
  -6   1   6     1524.18     1585.17     70.30 o 
  -5   1   6        9.74        7.87      1.48 o 
  -4   1   6     1007.49     1001.49     22.68 o 
  -3   1   6      367.90      381.81     13.89 o 
  -2   1   6      171.85      177.40      5.00 o 
  -1   1   6      787.23      862.23     17.03 o 
   0   1   6      767.13      673.76     27.78 o 
   1   1   6       23.43       12.33      1.91 o 
   2   1   6     1828.32     1733.77     31.73 o 
   3   1   6     1163.31     1119.90     25.01 o 
   4   1   6      625.75      628.55     22.94 o 
   5   1   6      188.00      198.64      7.96 o 
   6   1   6      603.88      578.89     18.33 o 
   7   1   6      376.53      366.46     13.41 o 
   8   1   6      184.08      176.03      9.56 o 
   9   1   6        0.18        4.21      2.95 o 
  10   1   6      163.14      151.13     10.11 o 
  -9   2   6       87.38       71.31      9.67 o 
  -8   2   6      229.89      219.11     11.46 o 
  -7   2   6       35.10       39.11      7.52 o 
  -6   2   6      881.46      844.22     28.12 o 
  -5   2   6      302.96      278.69     19.68 o 
  -4   2   6       49.70       53.84      2.31 o 
  -3   2   6      557.27      437.49     11.89 o 
  -2   2   6       16.64       15.39      1.26 o 
  -1   2   6     1731.90     1679.59     23.29 o 
   0   2   6     1319.79     1254.57     31.21 o 
   1   2   6       45.87       31.68      2.72 o 
   2   2   6        2.60       10.37      1.31 o 
   3   2   6      105.11      142.50     11.12 o 
   4   2   6     4239.75     4335.04     66.10 o 
   5   2   6      325.13      345.33     11.18 o 
   6   2   6       69.94       71.34      5.12 o 
   7   2   6      597.53      597.45     28.23 o 
   8   2   6        9.58        7.38      3.39 o 
   9   2   6       76.30       85.01      7.13 o 
  10   2   6        0.98        3.36      3.07 o 
  -8   3   6        0.45        0.30      6.81 o 
  -7   3   6      224.89      230.38     13.10 o 
  -6   3   6      358.33      370.99     16.79 o 
  -5   3   6     2351.51     2384.51     54.74 o 
  -4   3   6      590.23      539.94     15.20 o 
  -3   3   6      683.05      679.36     12.91 o 
  -2   3   6      838.96      759.66     23.12 o 
  -1   3   6     2960.60     2926.78     48.79 o 
   0   3   6      124.21      128.16      4.51 o 
   1   3   6        2.45        6.08      0.91 o 
   2   3   6      846.30      887.18     18.48 o 
   3   3   6     1136.58     1175.20     27.44 o 
   4   3   6        3.89        9.75      2.88 o 
   5   3   6       18.07       19.80      3.34 o 
   6   3   6       43.96       46.01      5.67 o 
   7   3   6      729.80      732.85     51.18 o 
   8   3   6        2.67        5.43      5.58 o 
   9   3   6        1.94        6.18      3.01 o 
  10   3   6      163.50      159.85     20.05 o 
  -8   4   6      121.55      133.32     11.83 o 
  -7   4   6        5.72        7.15      2.89 o 
  -6   4   6      706.55      666.72     22.81 o 
  -5   4   6      155.06      139.73      4.35 o 
  -4   4   6      342.27      344.58     10.74 o 
  -3   4   6      110.36      101.45      4.80 o 
  -2   4   6     1856.74     1729.36     60.06 o 
  -1   4   6     2842.96     3013.22     51.06 o 
   0   4   6        5.23        7.33      1.16 o 
   1   4   6     1174.23     1110.84     19.55 o 
   2   4   6       29.50       26.77      2.93 o 
   3   4   6      374.12      380.28      7.41 o 
   4   4   6      555.32      522.42     11.02 o 
   5   4   6      572.56      550.09     16.40 o 
   6   4   6        1.55        7.19      2.40 o 
   7   4   6       52.70       59.00      5.15 o 
   8   4   6      233.87      243.78     11.30 o 
   9   4   6       43.30       33.82      7.52 o 
  -8   5   6       40.09       43.96      5.48 o 
  -7   5   6        6.19        4.88      5.89 o 
  -6   5   6        3.73        5.34      2.90 o 
  -5   5   6      386.08      341.42     16.27 o 
  -4   5   6       14.77       18.06      1.64 o 
  -3   5   6      625.67      581.40     16.60 o 
  -2   5   6       24.82       14.37      2.42 o 
  -1   5   6     2718.90     2366.08    247.45 o 
   0   5   6       40.28       33.91      2.97 o 
   1   5   6       12.95       12.62      1.56 o 
   2   5   6      596.37      604.28     11.94 o 
   3   5   6      868.36      927.39     17.73 o 
   4   5   6       84.66       71.46      2.27 o 
   5   5   6       64.06       66.15      4.34 o 
   6   5   6      349.81      327.12     12.23 o 
   7   5   6      132.82      145.40      7.96 o 
   8   5   6        0.14       -1.48      3.25 o 
   9   5   6        7.31        9.09      3.23 o 
  -7   6   6       10.43       16.34      3.63 o 
  -6   6   6      241.52      261.22     18.42 o 
  -5   6   6       32.38       29.16      3.45 o 
  -4   6   6       79.61       80.30      6.25 o 
  -3   6   6      444.08      440.97     13.65 o 
  -2   6   6      716.09      714.21     19.66 o 
  -1   6   6       19.39       30.32      4.54 o 
   0   6   6     2085.33     2209.55     60.10 o 
   1   6   6       29.89       26.88      2.46 o 
   2   6   6     2100.21     2163.46     72.29 o 
   3   6   6        0.35       12.76      2.90 o 
   4   6   6      316.96      304.21      6.80 o 
   5   6   6       96.25      105.16      6.18 o 
   6   6   6      269.23      268.86     11.94 o 
   7   6   6       11.16       10.13      3.12 o 
   8   6   6        5.56        4.37      2.73 o 
   9   6   6        1.25        1.57      4.92 o 
  -6   7   6       22.72       32.27      8.18 o 
  -5   7   6      172.69      198.76     27.43 o 
  -4   7   6        2.98        2.06      2.77 o 
  -3   7   6       18.85       17.42      2.55 o 
  -2   7   6      128.83      124.23      4.47 o 
  -1   7   6      685.52      668.42     15.40 o 
   0   7   6      205.08      216.02      6.95 o 
   1   7   6      313.94      349.23      9.03 o 
   2   7   6       50.44       63.31      3.30 o 
   3   7   6     1837.19     1741.11    106.41 o 
   4   7   6       13.06       13.88      3.30 o 
   5   7   6      402.46      375.87     15.30 o 
   6   7   6      105.38      110.23      7.51 o 
   7   7   6      217.65      222.67     12.14 o 
   8   7   6        0.20        0.12      4.53 o 
  -6   8   6      170.70      169.62     17.23 o 
  -5   8   6        6.83        6.33      4.22 o 
  -4   8   6       22.59       23.89      8.27 o 
  -3   8   6       40.02       31.92      2.66 o 
  -2   8   6      406.11      397.19     13.70 o 
  -1   8   6       29.00       30.56      2.70 o 
   0   8   6       89.04      104.71      4.44 o 
   1   8   6       65.93       63.66      3.59 o 
   2   8   6      129.73      122.27      5.01 o 
   3   8   6      154.07      135.28      5.51 o 
   4   8   6      251.70      259.27     16.09 o 
   5   8   6       12.37       23.24      4.92 o 
   6   8   6      598.39      570.11     22.62 o 
   7   8   6       10.55       18.69      4.23 o 
   8   8   6       54.14       44.18      6.10 o 
  -5   9   6      132.79      114.57     13.98 o 
  -4   9   6       38.34       48.54      9.06 o 
  -3   9   6      230.42      207.71     14.86 o 
  -2   9   6       32.79       38.73      4.18 o 
  -1   9   6      287.39      307.03     14.76 o 
   0   9   6      405.43      386.83     10.61 o 
   1   9   6      306.59      323.90      9.74 o 
   2   9   6       12.66       17.61      5.00 o 
   3   9   6      290.11      274.88      8.65 o 
   4   9   6      221.71      204.65     10.43 o 
   5   9   6       12.45       13.91      4.13 o 
   6   9   6       85.82       79.40      6.23 o 
   7   9   6      195.98      197.57     18.91 o 
  -4  10   6       63.38       69.11     10.90 o 
  -3  10   6       71.09       77.73     11.17 o 
  -2  10   6      450.08      493.01     20.81 o 
  -1  10   6       82.51       83.25      9.50 o 
   0  10   6       28.20       23.71      4.22 o 
   1  10   6       21.53       20.14      3.92 o 
   2  10   6      365.01      385.95     17.06 o 
   3  10   6      123.12      124.01      6.00 o 
   4  10   6        1.49        3.58      2.59 o 
   5  10   6       45.33       61.40      5.62 o 
   6  10   6       99.74       88.84      8.01 o 
  -2  11   6       87.52       86.17      9.76 o 
  -1  11   6       48.83       57.06      6.31 o 
   0  11   6       67.99       75.75     16.05 o 
   1  11   6       93.58       95.29      7.79 o 
   2  11   6        3.89       -2.14      2.74 o 
   3  11   6        4.45       11.96      4.48 o 
   4  11   6      114.78      101.30     12.31 o 
   5  11   6       52.49       45.72      9.23 o 
  -2 -11   7        1.15        3.36      3.20 o 
  -1 -11   7        1.57        5.96      3.45 o 
   0 -11   7       16.40       18.88      5.85 o 
   1 -11   7        8.19       19.45      6.86 o 
  -4 -10   7        4.16       -3.07      3.07 o 
  -3 -10   7       24.66       19.76      4.20 o 
  -2 -10   7       63.79       76.75      6.75 o 
  -1 -10   7      230.81      243.54     12.95 o 
   0 -10   7       17.53       13.57      3.42 o 
   1 -10   7        6.82        8.45      3.29 o 
   2 -10   7        7.65        6.08      4.48 o 
   3 -10   7       54.82       54.12      5.71 o 
  -5  -9   7        4.35       13.39      8.44 o 
  -4  -9   7      133.65      128.61      8.08 o 
  -3  -9   7       32.35       44.48      4.91 o 
  -2  -9   7      363.20      372.34     15.93 o 
  -1  -9   7       52.88       49.29      7.39 o 
   0  -9   7       42.40       61.85      5.72 o 
   1  -9   7       68.24       69.89      5.41 o 
   2  -9   7       24.92       26.12      4.23 o 
   3  -9   7        2.76       -2.15      2.49 o 
   4  -9   7       87.84       92.00      7.64 o 
   5  -9   7        7.23        1.93      2.70 o 
  -6  -8   7       14.56       19.52      4.84 o 
  -5  -8   7      196.14      199.48      9.98 o 
  -4  -8   7       95.92       97.95      6.44 o 
  -3  -8   7      161.03      151.09      9.54 o 
  -2  -8   7        0.64       10.28     10.24 o 
  -1  -8   7      722.70      708.70     22.59 o 
   0  -8   7       10.45       14.35      2.55 o 
   1  -8   7       78.75       75.19      5.11 o 
   2  -8   7       57.91       73.55      5.45 o 
   3  -8   7      337.10      329.45     13.46 o 
   4  -8   7        0.74       -2.77      2.77 o 
   5  -8   7        3.36       21.87      4.07 o 
   6  -8   7        0.04       -2.28      2.79 o 
  -6  -7   7      104.20       97.04      6.77 o 
  -5  -7   7       10.48       15.64      2.22 o 
  -4  -7   7       74.37       89.71      4.02 o 
  -3  -7   7      399.58      406.00     14.44 o 
  -2  -7   7      835.60      764.63     37.29 o 
  -1  -7   7      399.91      372.85     13.05 o 
   0  -7   7      410.29      425.86     16.27 o 
   1  -7   7       60.59       59.48      4.74 o 
   2  -7   7      302.08      316.35     11.83 o 
   3  -7   7       25.31       29.39      3.97 o 
   4  -7   7       36.43       33.55      5.06 o 
   5  -7   7       58.89       62.61      5.52 o 
   6  -7   7      156.57      149.96      8.55 o 
   7  -7   7        0.15        1.76      4.04 o 
  -7  -6   7       63.64       35.96      6.33 o 
  -6  -6   7       75.04       59.18      3.79 o 
  -5  -6   7      367.90      389.28     10.81 o 
  -4  -6   7       50.53       57.88      3.32 o 
  -3  -6   7       42.04       45.04      2.55 o 
  -2  -6   7        0.71        1.99      1.80 o 
  -1  -6   7       99.86      105.44      3.05 o 
   0  -6   7      540.28      500.09     48.59 o 
   1  -6   7      406.83      384.65     12.32 o 
   2  -6   7      166.32      155.11      7.18 o 
   3  -6   7      818.34      834.17     25.61 o 
   4  -6   7        1.66       -0.13      1.92 o 
   5  -6   7       86.84      100.52      5.72 o 
   6  -6   7       56.73       49.01      4.70 o 
   7  -6   7       23.50       32.16      6.90 o 
  -8  -5   7       67.41       54.17      8.27 o 
  -7  -5   7       85.21       78.20     10.64 o 
  -6  -5   7      827.13      781.84     66.91 o 
  -5  -5   7       43.69       54.63      5.77 o 
  -4  -5   7        5.33       10.07      3.08 o 
  -3  -5   7       37.91       37.77      2.13 o 
  -2  -5   7      726.02      715.31     13.63 o 
  -1  -5   7       13.83       19.20      2.21 o 
   0  -5   7       61.51       68.54      3.35 o 
   1  -5   7        2.17        1.23      0.77 o 
   2  -5   7      261.48      243.74      5.04 o 
   3  -5   7      726.68      680.55     13.82 o 
   4  -5   7      200.78      207.73     12.11 o 
   5  -5   7       14.35       16.97      4.53 o 
   6  -5   7      379.73      381.18     14.39 o 
   7  -5   7       63.45       61.01      4.71 o 
   8  -5   7       25.42       23.92      6.33 o 
  -8  -4   7       79.58       94.09     10.38 o 
  -7  -4   7      433.66      449.80     17.34 o 
  -6  -4   7        2.03        2.11      1.87 o 
  -5  -4   7      495.11      495.45     17.79 o 
  -4  -4   7      179.29      193.39      5.28 o 
  -3  -4   7        2.99        9.70      1.87 o 
  -2  -4   7       27.56       33.98      1.78 o 
  -1  -4   7      344.32      340.98      6.53 o 
   0  -4   7       68.71       66.31      3.03 o 
   1  -4   7       46.28       59.76      4.53 o 
   2  -4   7      369.40      376.42      7.36 o 
   3  -4   7      137.50      140.72      3.90 o 
   4  -4   7      485.63      499.91     14.39 o 
   5  -4   7      522.52      509.98     15.42 o 
   6  -4   7      128.24      132.97      4.87 o 
   7  -4   7       45.90       36.90      4.88 o 
   8  -4   7      169.84      147.90     11.43 o 
  -8  -3   7        9.56       10.20      4.92 o 
  -7  -3   7      362.25      347.22     13.48 o 
  -6  -3   7      151.83      158.00      7.41 o 
  -5  -3   7      663.03      675.03     23.05 o 
  -4  -3   7       32.60       28.66      1.70 o 
  -3  -3   7      396.27      414.97     14.81 o 
  -2  -3   7     2063.51     2068.17     33.62 o 
  -1  -3   7     2683.46     2604.64     41.54 o 
   0  -3   7       38.51       32.84      1.60 o 
   1  -3   7       67.40       86.22      8.22 o 
   2  -3   7      134.47      124.81      8.01 o 
   3  -3   7     1385.81     1395.06     25.57 o 
   4  -3   7        5.02       12.66      4.12 o 
   5  -3   7      118.72      119.54      3.93 o 
   6  -3   7       44.79       42.50      4.41 o 
   7  -3   7      162.00      144.97      7.89 o 
   8  -3   7        0.56       -2.70      2.70 o 
   9  -3   7       36.67       40.01      7.91 o 
  -8  -2   7       83.21       63.51      5.28 o 
  -7  -2   7       10.19        9.22      4.00 o 
  -6  -2   7      866.60      877.77     27.15 o 
  -5  -2   7        0.53       -1.00      4.40 o 
  -4  -2   7     1269.87     1223.10     23.37 o 
  -3  -2   7      660.21      662.60     10.35 o 
  -2  -2   7     2015.64     1979.06     27.89 o 
  -1  -2   7     1250.11     1253.63     29.45 o 
   0  -2   7     2354.74     2406.22     36.06 o 
   1  -2   7     2688.95     2829.59     45.20 o 
   2  -2   7      425.62      425.55      7.52 o 
   3  -2   7       53.57       48.45      3.36 o 
   4  -2   7        4.78        3.43      1.93 o 
   5  -2   7        1.70        1.48      1.05 o 
   6  -2   7      313.75      298.44      6.86 o 
   7  -2   7       25.15       28.16      3.97 o 
   8  -2   7       40.64       45.45      7.61 o 
   9  -2   7        8.35       20.33     12.09 o 
  -9  -1   7       97.62       97.52     11.26 o 
  -8  -1   7        6.63        5.40      2.86 o 
  -7  -1   7      145.73      154.56      7.97 o 
  -6  -1   7       33.79       31.62      3.40 o 
  -5  -1   7      427.39      447.92     14.24 o 
  -4  -1   7      543.08      541.29     14.76 o 
  -3  -1   7     1407.04     1424.03     34.36 o 
  -2  -1   7       79.08       91.54      8.31 o 
  -1  -1   7     4347.98     4490.91     57.64 o 
   0  -1   7     1995.16     2169.76     29.99 o 
   1  -1   7       41.83       50.78      1.66 o 
   2  -1   7     2685.91     2589.52     42.89 o 
   3  -1   7     1206.50     1163.84     19.81 o 
   4  -1   7       44.11       47.79      2.12 o 
   5  -1   7       11.93       17.07      1.97 o 
   6  -1   7       51.31       49.44      2.08 o 
   7  -1   7       12.93       16.29      3.23 o 
   8  -1   7       71.72       72.05      5.47 o 
   9  -1   7       17.42       17.59      6.86 o 
  -8   0   7       57.59       69.87      7.30 o 
  -7   0   7        9.62       17.86      3.82 o 
  -6   0   7      583.89      558.08     17.91 o 
  -5   0   7       25.90       39.48      4.26 o 
  -4   0   7      840.29      842.05     43.75 o 
  -3   0   7      214.12      238.49      7.28 o 
  -2   0   7     2039.51     1947.91     50.21 o 
  -1   0   7     2246.25     2328.22     50.91 o 
   0   0   7     1548.23     1587.79     27.25 o 
   1   0   7       18.76       20.15      2.59 o 
   2   0   7     2777.32     2885.32     46.63 o 
   3   0   7        1.06        5.37      1.69 o 
   4   0   7       68.46       66.24      2.14 o 
   5   0   7      438.87      421.59     10.60 o 
   6   0   7      229.89      227.75      9.57 o 
   7   0   7       22.97       26.65      3.87 o 
   8   0   7       70.37       69.42      5.29 o 
   9   0   7        0.97        2.33      2.47 o 
  -8   1   7       23.93       27.01      6.59 o 
  -7   1   7      104.98       96.47      6.25 o 
  -6   1   7       81.86       69.60      5.85 o 
  -5   1   7      533.36      476.40     15.00 o 
  -4   1   7      580.13      519.06     15.94 o 
  -3   1   7      312.16      354.17     10.16 o 
  -2   1   7      241.59      250.71      7.55 o 
  -1   1   7     1091.82     1113.98     24.88 o 
   0   1   7      850.82      889.35     13.10 o 
   1   1   7     1559.25     1412.64     24.18 o 
   2   1   7      495.60      465.72      7.80 o 
   3   1   7     1653.87     1685.28     36.72 o 
   4   1   7      182.41      168.99      3.93 o 
   5   1   7      622.30      626.65     17.43 o 
   6   1   7       14.79       16.02      3.14 o 
   7   1   7      575.90      575.68     34.56 o 
   8   1   7       25.35       13.48      3.40 o 
   9   1   7        1.98        0.46      3.21 o 
  -8   2   7       87.69       85.95      6.43 o 
  -7   2   7       44.89       44.38      5.01 o 
  -6   2   7      270.36      263.43     11.07 o 
  -5   2   7      407.61      381.18     18.47 o 
  -4   2   7       48.67       50.49      3.67 o 
  -3   2   7       45.50       55.35      3.75 o 
  -2   2   7      334.79      328.93      9.69 o 
  -1   2   7      429.41      414.11     10.41 o 
   0   2   7      142.72      149.02      2.56 o 
   1   2   7      220.84      210.57      3.72 o 
   2   2   7     1544.40     1612.18     36.99 o 
   3   2   7     1729.37     1741.54     28.68 o 
   4   2   7      388.13      368.90      8.14 o 
   5   2   7        2.37        0.92      1.92 o 
   6   2   7      922.98      918.45     29.19 o 
   7   2   7        4.80        5.44      2.60 o 
   8   2   7       41.88       51.60     13.76 o 
   9   2   7       37.13       37.43      4.58 o 
  -8   3   7      197.08      192.36     11.24 o 
  -7   3   7       66.59       62.00      5.15 o 
  -6   3   7      132.74      130.04      8.00 o 
  -5   3   7     1098.14     1130.90     38.73 o 
  -4   3   7        1.86        6.16      2.95 o 
  -3   3   7        8.78       13.50      2.39 o 
  -2   3   7      158.35      180.58      7.25 o 
  -1   3   7      146.58      106.12      3.17 o 
   0   3   7      375.74      323.04      5.72 o 
   1   3   7       36.10       43.68      1.63 o 
   2   3   7        4.47        8.26      1.18 o 
   3   3   7      787.60      833.18     14.32 o 
   4   3   7      311.33      351.91     11.96 o 
   5   3   7     1552.68     1558.75     76.06 o 
   6   3   7       53.01       72.05      5.84 o 
   7   3   7      193.66      182.79      9.39 o 
   8   3   7       67.00       73.31      6.50 o 
   9   3   7       49.64       53.04      6.22 o 
  -8   4   7        0.61        0.85      6.20 o 
  -7   4   7       48.22       42.08      6.59 o 
  -6   4   7      206.43      220.44     11.19 o 
  -5   4   7     1269.78     1305.45     52.49 o 
  -4   4   7        1.63        1.88      2.64 o 
  -3   4   7      111.82      118.87      5.93 o 
  -2   4   7     1118.40     1053.41     29.20 o 
  -1   4   7     1587.53     1523.92     41.18 o 
   0   4   7     1516.00     1649.73     29.40 o 
   1   4   7        2.84        5.34      1.80 o 
   2   4   7      345.40      324.28      8.37 o 
   3   4   7      330.02      304.50      6.52 o 
   4   4   7      110.55      103.66      2.87 o 
   5   4   7      371.81      354.50     13.02 o 
   6   4   7      994.64      945.87     29.37 o 
   7   4   7       89.17       90.87      6.10 o 
   8   4   7       35.31       53.82      5.94 o 
   9   4   7       13.05       11.76      3.40 o 
  -7   5   7       15.98       24.42      7.91 o 
  -6   5   7      178.45      194.55     10.40 o 
  -5   5   7       21.22       22.20      3.38 o 
  -4   5   7      491.55      503.28     18.14 o 
  -3   5   7     1429.23     1356.57     68.65 o 
  -2   5   7     1599.80     1521.61     29.43 o 
  -1   5   7      285.49      276.84      6.20 o 
   0   5   7     1016.60     1014.83     26.98 o 
   1   5   7      638.27      705.30     14.67 o 
   2   5   7      638.63      643.04     13.56 o 
   3   5   7      826.89      800.62     21.59 o 
   4   5   7      174.76      197.47      5.24 o 
   5   5   7        1.77       -0.49      1.58 o 
   6   5   7       62.22       56.75      4.85 o 
   7   5   7       18.17       19.99      8.09 o 
   8   5   7      121.88      127.92      8.46 o 
   9   5   7        5.20        3.41      3.32 o 
  -7   6   7       59.30       66.95     18.64 o 
  -6   6   7       40.84       38.20      4.77 o 
  -5   6   7      344.43      321.03     13.60 o 
  -4   6   7       28.86       38.26      4.16 o 
  -3   6   7       45.12       45.29      5.12 o 
  -2   6   7       13.88       11.86      3.37 o 
  -1   6   7     1188.41     1259.56     35.63 o 
   0   6   7      285.50      251.95     13.66 o 
   1   6   7      414.40      437.54     10.77 o 
   2   6   7     1375.51     1402.12     30.54 o 
   3   6   7      118.51      116.71      5.87 o 
   4   6   7       19.05       16.90      2.03 o 
   5   6   7       74.00       67.09      6.11 o 
   6   6   7      122.68      135.12      8.27 o 
   7   6   7      192.82      201.84     11.16 o 
   8   6   7       21.47       27.10      4.85 o 
   9   6   7       13.89        6.83      3.73 o 
  -6   7   7       38.64       46.78      9.58 o 
  -5   7   7       23.18       26.71      3.38 o 
  -4   7   7      136.22      128.51     16.44 o 
  -3   7   7        3.15       11.08      2.57 o 
  -2   7   7      788.54      765.84     24.13 o 
  -1   7   7      307.92      311.85      9.75 o 
   0   7   7      169.09      189.54      5.74 o 
   1   7   7        0.87        2.35      1.51 o 
   2   7   7      321.17      349.73      9.89 o 
   3   7   7      221.27      235.97      7.45 o 
   4   7   7      608.81      606.51     14.99 o 
   5   7   7      104.15      102.89      6.78 o 
   6   7   7      171.48      166.49      9.69 o 
   7   7   7        8.87       21.00      4.28 o 
   8   7   7       14.80       20.96      9.36 o 
  -5   8   7      224.21      211.74     20.49 o 
  -4   8   7        0.15        9.50      5.54 o 
  -3   8   7      138.52      146.48     11.39 o 
  -2   8   7       31.95       35.68      2.81 o 
  -1   8   7      432.77      462.53     17.51 o 
   0   8   7      188.56      185.13      6.14 o 
   1   8   7      976.58     1021.71     25.72 o 
   2   8   7       34.20       23.74      2.69 o 
   3   8   7     1107.04     1212.46     30.61 o 
   4   8   7       16.23       17.22      3.54 o 
   5   8   7      237.56      241.77     12.43 o 
   6   8   7       27.02       27.20      4.49 o 
   7   8   7      312.87      300.29     14.96 o 
  -4   9   7       31.09       24.97      6.07 o 
  -3   9   7       19.32       22.07      6.68 o 
  -2   9   7      192.48      188.04     13.89 o 
  -1   9   7        7.01        0.67      1.98 o 
   0   9   7       66.26       70.71      4.05 o 
   1   9   7       12.81       23.08      4.24 o 
   2   9   7      169.66      163.13      6.36 o 
   3   9   7      101.72      104.13      5.12 o 
   4   9   7      207.46      196.91     10.72 o 
   5   9   7       10.23       14.87      3.61 o 
   6   9   7      243.79      286.06     15.62 o 
   7   9   7        0.68        0.90      2.99 o 
  -3  10   7       77.21       73.95      9.06 o 
  -2  10   7       28.31       20.40      5.45 o 
  -1  10   7       75.10       66.70      5.87 o 
   0  10   7        5.04        7.25      5.94 o 
   1  10   7       13.40       21.22      4.04 o 
   2  10   7        9.24       12.96      2.85 o 
   3  10   7        5.91       10.32      2.28 o 
   4  10   7      187.10      192.70     10.60 o 
   5  10   7       35.02       31.96      4.83 o 
   6  10   7        0.48        4.50      3.42 o 
  -1  11   7       66.03       78.08     10.99 o 
   0  11   7       66.34       69.06      8.66 o 
   1  11   7        0.56        5.32      3.11 o 
   2  11   7      185.59      169.34     10.49 o 
   3  11   7        1.15       11.34      5.28 o 
   4  11   7        9.65       10.38      5.54 o 
  -3 -10   8       58.83       53.29      5.76 o 
  -2 -10   8        1.56        5.64      2.91 o 
  -1 -10   8       22.48       29.51      4.85 o 
   0 -10   8        2.00       -0.29      2.11 o 
   1 -10   8       25.65       36.41      8.97 o 
   2 -10   8       57.60       61.26      5.44 o 
  -5  -9   8      255.76      264.67     19.43 o 
  -4  -9   8        3.18       -1.42      2.36 o 
  -3  -9   8       83.06       72.50      6.30 o 
  -2  -9   8      140.00      173.87      9.07 o 
  -1  -9   8       10.34        8.78      2.76 o 
   0  -9   8        0.28        4.05      3.47 o 
   1  -9   8       17.03       23.60      6.90 o 
   2  -9   8        2.56        2.92      2.59 o 
   3  -9   8       28.48       35.38      6.77 o 
   4  -9   8       14.13       18.16      5.23 o 
  -5  -8   8       14.51       21.19      5.45 o 
  -4  -8   8      249.49      241.62     11.01 o 
  -3  -8   8       38.46       47.92      8.84 o 
  -2  -8   8      545.86      557.85     20.63 o 
  -1  -8   8       44.74       54.75      9.06 o 
   0  -8   8      142.61      147.59     13.54 o 
   1  -8   8       95.65       90.95      5.77 o 
   2  -8   8      133.76      133.66      8.05 o 
   3  -8   8        0.70       -0.90      5.19 o 
   4  -8   8       56.92       69.43      6.02 o 
   5  -8   8        6.18        8.02      3.22 o 
  -6  -7   8       10.14       10.43      6.95 o 
  -5  -7   8      124.24      133.18      6.28 o 
  -4  -7   8       15.72       25.63      2.46 o 
  -3  -7   8      399.19      400.68     14.37 o 
  -2  -7   8       83.49       91.81      8.41 o 
  -1  -7   8      644.52      684.92     24.36 o 
   0  -7   8        2.75        2.06      2.00 o 
   1  -7   8      280.71      285.49     11.45 o 
   2  -7   8      484.42      482.86     17.81 o 
   3  -7   8       39.87       36.16      4.28 o 
   4  -7   8       63.03       60.76      5.34 o 
   5  -7   8        4.07        6.21      3.08 o 
   6  -7   8       53.73       53.90      7.74 o 
  -7  -6   8        0.07        0.18      2.73 o 
  -6  -6   8      270.91      273.50     11.72 o 
  -5  -6   8       64.54       75.79      4.07 o 
  -4  -6   8       38.91       39.95      2.55 o 
  -3  -6   8       22.20       23.12      2.94 o 
  -2  -6   8      523.65      533.52     16.49 o 
  -1  -6   8      109.92      106.20      7.13 o 
   0  -6   8      420.54      394.26     17.19 o 
   1  -6   8      240.54      242.67      9.48 o 
   2  -6   8      536.77      544.27     17.68 o 
   3  -6   8       87.76       83.12      5.11 o 
   4  -6   8      175.20      179.42      8.59 o 
   5  -6   8      134.13      115.45      6.83 o 
   6  -6   8        7.67       10.25      4.84 o 
   7  -6   8        0.82        7.03      4.75 o 
  -7  -5   8      147.45      136.80     11.91 o 
  -6  -5   8        0.78       -2.29      3.17 o 
  -5  -5   8       91.56       81.61      3.68 o 
  -4  -5   8      115.82      111.15      6.74 o 
  -3  -5   8       10.93       15.50      1.66 o 
  -2  -5   8      840.83      753.00     22.44 o 
  -1  -5   8     1333.42     1337.36     31.95 o 
   0  -5   8      372.97      357.13      8.42 o 
   1  -5   8     1128.60     1098.08     21.62 o 
   2  -5   8        0.34        1.74      1.48 o 
   3  -5   8      449.70      446.95      9.94 o 
   4  -5   8      148.52      138.12      6.66 o 
   5  -5   8      366.26      363.88     13.41 o 
   6  -5   8        4.77       10.28      3.25 o 
   7  -5   8       28.00       33.24      6.77 o 
   8  -5   8       52.07       44.14      8.09 o 
  -8  -4   8       12.24       21.46      6.24 o 
  -7  -4   8        1.27        3.65      2.68 o 
  -6  -4   8      470.42      469.95     17.59 o 
  -5  -4   8      309.86      291.71     15.08 o 
  -4  -4   8      245.36      237.29      8.24 o 
  -3  -4   8       82.64       85.43      3.06 o 
  -2  -4   8       15.12       17.19      2.93 o 
  -1  -4   8      495.89      506.86      9.91 o 
   0  -4   8       30.17       35.52      3.38 o 
   1  -4   8       83.38       88.55      3.84 o 
   2  -4   8      383.73      352.73     10.58 o 
   3  -4   8     1160.64     1091.98     35.35 o 
   4  -4   8      357.62      351.45     12.13 o 
   5  -4   8       36.35       39.03      3.50 o 
   6  -4   8      492.70      477.60     12.39 o 
   7  -4   8       29.89       32.97      6.59 o 
   8  -4   8        8.08        3.87      4.31 o 
  -8  -3   8      158.18      155.73     14.51 o 
  -7  -3   8       21.15       23.70      3.74 o 
  -6  -3   8      524.00      481.16     26.25 o 
  -5  -3   8      449.30      499.24     22.11 o 
  -4  -3   8       11.16       10.86      1.12 o 
  -3  -3   8      596.17      581.39     16.54 o 
  -2  -3   8      292.78      289.99     12.62 o 
  -1  -3   8      330.58      335.01     14.12 o 
   0  -3   8      488.52      527.81      9.49 o 
   1  -3   8      100.72       97.06      2.86 o 
   2  -3   8      492.71      466.08      9.33 o 
   3  -3   8        4.97       15.29      2.43 o 
   4  -3   8      150.35      153.00      4.93 o 
   5  -3   8       26.28       21.16      2.54 o 
   6  -3   8      195.26      173.21      5.55 o 
   7  -3   8       90.64       90.51      5.84 o 
   8  -3   8        0.44        4.97      2.81 o 
  -8  -2   8       11.69       25.24      6.59 o 
  -7  -2   8       76.63       78.55      5.93 o 
  -6  -2   8      115.99      127.34      9.19 o 
  -5  -2   8      804.72      816.29     24.84 o 
  -4  -2   8       58.93       74.53      4.44 o 
  -3  -2   8      236.92      253.28      8.70 o 
  -2  -2   8     1102.05     1084.38     15.93 o 
  -1  -2   8      600.80      582.91     11.17 o 
   0  -2   8      712.39      773.31     12.32 o 
   1  -2   8      265.12      287.58      5.85 o 
   2  -2   8       30.77       36.36      2.04 o 
   3  -2   8      675.60      673.12     13.17 o 
   4  -2   8       20.89       24.21      1.95 o 
   5  -2   8       33.94       42.66      2.54 o 
   6  -2   8      180.26      166.49      4.96 o 
   7  -2   8      350.89      358.93     21.15 o 
   8  -2   8       27.72       29.99      4.26 o 
   9  -2   8       10.66        7.01      3.33 o 
  -8  -1   8       84.63       75.79      8.97 o 
  -7  -1   8        5.53       18.03      3.49 o 
  -6  -1   8     1774.38     1802.00     58.03 o 
  -5  -1   8       44.33       42.16      4.04 o 
  -4  -1   8      569.79      575.16     33.81 o 
  -3  -1   8        0.92        3.23      1.69 o 
  -2  -1   8     1199.90     1209.20     28.37 o 
  -1  -1   8      202.83      171.48      2.72 o 
   0  -1   8      649.87      627.63     14.37 o 
   1  -1   8      413.99      373.13     36.63 o 
   2  -1   8      427.66      426.64      8.27 o 
   3  -1   8       57.80       58.44      3.82 o 
   4  -1   8      161.20      162.74      4.32 o 
   5  -1   8      182.97      193.61      4.88 o 
   6  -1   8      207.05      191.93      6.58 o 
   7  -1   8        3.31       11.86      3.47 o 
   8  -1   8        2.73       -0.69      2.48 o 
   9  -1   8       11.59       16.95      4.07 o 
  -8   0   8        0.18        2.48      2.80 o 
  -7   0   8       72.77       72.39      5.32 o 
  -6   0   8       48.47       44.33      4.16 o 
  -5   0   8      169.17      198.65      8.85 o 
  -4   0   8       51.26       70.68      4.88 o 
  -3   0   8     2002.93     1985.92     55.22 o 
  -2   0   8      375.48      388.28     10.78 o 
  -1   0   8     3469.57     3395.14     82.09 o 
   0   0   8        1.65        7.14      3.17 o 
   1   0   8      143.25      164.17      3.42 o 
   2   0   8      518.46      482.13      8.89 o 
   3   0   8     1448.49     1510.24     26.82 o 
   4   0   8       35.20       28.80      5.98 o 
   5   0   8       20.34       20.47      1.45 o 
   6   0   8       58.29       50.73     12.62 o 
   7   0   8      299.99      291.32     12.05 o 
   8   0   8        2.41        6.51      3.11 o 
   9   0   8       28.98       29.67      7.17 o 
  -8   1   8       30.74       31.52      4.79 o 
  -7   1   8        1.20       -0.28      2.11 o 
  -6   1   8      162.86      165.52      8.07 o 
  -5   1   8       56.90       65.08      5.06 o 
  -4   1   8      240.48      256.50     10.17 o 
  -3   1   8       87.79       86.75      5.00 o 
  -2   1   8      457.50      468.50     25.06 o 
  -1   1   8      394.88      391.93     10.82 o 
   0   1   8      321.44      263.11     12.70 o 
   1   1   8       38.81       44.57      3.11 o 
   2   1   8     1537.86     1516.85     25.28 o 
   3   1   8       72.13       73.89      3.71 o 
   4   1   8       61.12       60.16      2.30 o 
   5   1   8      291.91      262.33      6.85 o 
   6   1   8      472.69      460.71     16.50 o 
   7   1   8        9.43        6.81      2.98 o 
   8   1   8        7.58       10.75      6.02 o 
   9   1   8        9.07        5.08      3.33 o 
  -8   2   8        1.43       -0.58      2.49 o 
  -7   2   8      120.39      118.13      8.32 o 
  -6   2   8        8.02       16.00      3.25 o 
  -5   2   8      324.95      280.41     11.51 o 
  -4   2   8        2.21        4.46      2.42 o 
  -3   2   8       25.47       23.46      3.96 o 
  -2   2   8      190.36      149.07      6.40 o 
  -1   2   8      126.93      135.37      5.72 o 
   0   2   8     1761.67     1866.53     27.05 o 
   1   2   8     3005.09     3042.05     49.67 o 
   2   2   8      103.90      111.19      3.07 o 
   3   2   8     1623.25     1574.95     37.29 o 
   4   2   8      516.29      491.69     15.45 o 
   5   2   8      326.79      325.87     16.44 o 
   6   2   8       20.78       31.64      7.96 o 
   7   2   8      170.22      190.34     10.10 o 
   8   2   8        0.69        2.93      2.33 o 
   9   2   8       20.36       23.76      4.60 o 
  -8   3   8       38.97       45.16      8.49 o 
  -7   3   8        0.53       -0.23      2.21 o 
  -6   3   8      367.40      325.46     14.85 o 
  -5   3   8        0.76        4.25      4.44 o 
  -4   3   8      765.47      805.78     26.26 o 
  -3   3   8       37.80       29.36      3.19 o 
  -2   3   8     1278.30     1292.74     34.52 o 
  -1   3   8      529.69      528.63     15.33 o 
   0   3   8      194.41      188.01      3.84 o 
   1   3   8       41.67       67.16      2.18 o 
   2   3   8     2269.86     2345.73     42.41 o 
   3   3   8      339.12      366.21     10.29 o 
   4   3   8      674.18      616.60     22.46 o 
   5   3   8      215.61      201.87     40.98 o 
   6   3   8     2455.23     2502.36     85.38 o 
   7   3   8       68.40       62.86      6.42 o 
   8   3   8       31.59       29.50      4.72 o 
   9   3   8        0.02        0.08      2.80 o 
  -7   4   8      142.71      131.44      9.02 o 
  -6   4   8      168.03      156.09      9.63 o 
  -5   4   8      213.45      193.60     16.22 o 
  -4   4   8      806.67      799.60     27.92 o 
  -3   4   8      832.57      877.66     27.71 o 
  -2   4   8       91.89       81.40      4.88 o 
  -1   4   8      290.45      246.16     14.06 o 
   0   4   8       70.61       86.70      2.69 o 
   1   4   8      397.97      350.02      7.74 o 
   2   4   8      247.06      234.35      5.60 o 
   3   4   8        3.74       11.57      5.58 o 
   4   4   8        7.08       11.68      2.41 o 
   5   4   8       27.24       30.73      3.40 o 
   6   4   8       45.08       54.42      4.75 o 
   7   4   8       63.81       71.99     10.24 o 
   8   4   8       31.18       35.21      4.88 o 
   9   4   8      183.00      168.96     10.65 o 
  -7   5   8      168.97      162.38     10.35 o 
  -6   5   8      175.29      175.92     10.35 o 
  -5   5   8      610.47      615.89     36.40 o 
  -4   5   8      846.46      877.08     31.21 o 
  -3   5   8       37.14       51.93      4.86 o 
  -2   5   8     1066.24      983.77     29.38 o 
  -1   5   8      872.23      768.99     33.19 o 
   0   5   8      112.97      127.66      7.17 o 
   1   5   8       10.58       12.20      1.80 o 
   2   5   8       93.95      100.85      3.99 o 
   3   5   8      398.29      398.70     13.00 o 
   4   5   8      238.14      250.85      9.35 o 
   5   5   8      172.02      181.00     16.36 o 
   6   5   8       26.92       37.68      5.72 o 
   7   5   8      148.55      162.37     10.10 o 
   8   5   8       12.50       16.33      3.70 o 
   9   5   8        9.04        4.73      3.25 o 
  -6   6   8      156.33      169.07     10.08 o 
  -5   6   8        1.59       11.65      9.14 o 
  -4   6   8      431.64      413.23     15.97 o 
  -3   6   8      146.00      151.82      8.11 o 
  -2   6   8       50.20       56.40      2.58 o 
  -1   6   8      122.74      122.68      3.87 o 
   0   6   8      243.16      238.95     13.45 o 
   1   6   8     1553.78     1630.37     35.84 o 
   2   6   8       10.98       11.25      2.00 o 
   3   6   8       27.70       33.24      4.42 o 
   4   6   8      246.11      253.75      7.16 o 
   5   6   8      130.44      124.28      6.93 o 
   6   6   8      457.87      451.55     20.31 o 
   7   6   8       28.83       17.42      4.22 o 
   8   6   8       34.95       35.73      5.53 o 
  -6   7   8       12.18       22.16      5.89 o 
  -5   7   8      232.38      234.82     11.32 o 
  -4   7   8       64.72       71.61      5.56 o 
  -3   7   8      213.13      171.66      8.36 o 
  -2   7   8        8.15       12.43      3.88 o 
  -1   7   8     1848.11     1916.22     71.58 o 
   0   7   8        8.84       23.19      7.33 o 
   1   7   8      104.28      121.87      5.03 o 
   2   7   8      105.12      119.43      4.92 o 
   3   7   8      225.44      222.79      7.28 o 
   4   7   8      130.26      140.37      5.44 o 
   5   7   8       26.76       29.50      6.73 o 
   6   7   8      213.38      216.07     11.68 o 
   7   7   8       49.58       59.26      6.33 o 
   8   7   8        2.75        1.64      5.50 o 
  -5   8   8       10.59        4.84      5.54 o 
  -4   8   8      123.28      140.60     14.86 o 
  -3   8   8        0.42        2.37      7.25 o 
  -2   8   8      367.25      401.01     15.97 o 
  -1   8   8      393.18      401.73     11.01 o 
   0   8   8      647.82      659.56     17.02 o 
   1   8   8       94.07      108.96      5.28 o 
   2   8   8     1440.04     1514.08     38.52 o 
   3   8   8        2.55        2.06      1.83 o 
   4   8   8      183.16      186.18     10.23 o 
   5   8   8      102.09      111.21      8.05 o 
   6   8   8       38.24       33.05      5.23 o 
   7   8   8        4.13        2.41      3.14 o 
  -4   9   8       11.10       16.88      5.63 o 
  -3   9   8        8.94       13.45      6.33 o 
  -2   9   8        9.92       14.16      5.10 o 
  -1   9   8      299.81      322.02     17.00 o 
   0   9   8        0.34       -0.62      1.48 o 
   1   9   8      142.73      136.66      5.88 o 
   2   9   8        3.07        8.51      2.42 o 
   3   9   8      259.78      251.50      9.20 o 
   4   9   8        1.63        7.16      3.43 o 
   5   9   8      217.80      203.27     12.24 o 
   6   9   8       16.68       21.59     11.34 o 
  -2  10   8       29.50       34.12      8.09 o 
  -1  10   8       68.20       88.72     11.26 o 
   0  10   8        2.32        0.13      2.05 o 
   1  10   8        0.61        1.73      6.64 o 
   2  10   8      454.76      497.39     16.11 o 
   3  10   8        5.55       14.46      7.69 o 
   4  10   8       15.22        7.82      3.12 o 
   5  10   8        0.41        4.16      2.98 o 
   0  11   8        1.97        2.90      4.22 o 
   1  11   8       27.02       45.81      7.65 o 
   2  11   8       71.72       67.71      9.41 o 
   3  11   8       52.33       60.50      9.67 o 
  -2 -10   9       35.61       55.87      6.07 o 
  -1 -10   9       66.61       76.44      7.15 o 
   0 -10   9       15.33        4.29      7.34 o 
   1 -10   9        9.43        7.09      3.61 o 
  -4  -9   9       60.74       59.27      8.71 o 
  -3  -9   9       10.64        5.30      2.58 o 
  -2  -9   9       73.17       86.33      6.82 o 
  -1  -9   9        5.82       13.79      7.12 o 
   0  -9   9        1.26        0.20      2.25 o 
   1  -9   9       14.59       20.67      3.94 o 
   2  -9   9       80.25       90.74      7.37 o 
   3  -9   9        0.49        1.63      3.69 o 
  -4  -8   9       67.55       74.83      9.32 o 
  -3  -8   9       67.03       72.32      5.25 o 
  -2  -8   9       76.81       86.67      5.56 o 
  -1  -8   9      124.98      140.83      7.46 o 
   0  -8   9        6.68        5.17      2.55 o 
   1  -8   9       59.89       48.94      4.91 o 
   2  -8   9       62.12       73.77      5.50 o 
   3  -8   9       92.16       92.23      6.29 o 
   4  -8   9        0.13       -0.42      5.94 o 
   5  -8   9       21.06       34.94     13.76 o 
  -6  -7   9       70.33      102.35     10.55 o 
  -5  -7   9       11.12       14.96      3.00 o 
  -4  -7   9      166.70      163.36      6.01 o 
  -3  -7   9      141.97      124.37      4.75 o 
  -2  -7   9      555.14      542.98     33.24 o 
  -1  -7   9       69.53       82.39      5.28 o 
   0  -7   9      238.75      238.85      9.39 o 
   1  -7   9      272.26      261.11     11.03 o 
   2  -7   9       30.98       31.34      3.95 o 
   3  -7   9        1.96        6.59      2.67 o 
   4  -7   9        0.95        2.97      2.51 o 
   5  -7   9       27.21       28.41      4.14 o 
   6  -7   9       97.80      100.50      7.58 o 
  -6  -6   9       54.49       47.91      6.11 o 
  -5  -6   9      723.90      803.12     47.35 o 
  -4  -6   9       28.09       36.44      3.52 o 
  -3  -6   9      172.60      155.90      5.28 o 
  -2  -6   9       24.68       26.12      3.13 o 
  -1  -6   9      853.38      777.33     86.01 o 
   0  -6   9       50.68       47.57      3.05 o 
   1  -6   9      490.63      484.72     15.42 o 
   2  -6   9      155.89      171.26      8.23 o 
   3  -6   9       72.08       74.05      4.69 o 
   4  -6   9       18.67       14.04      4.48 o 
   5  -6   9       50.83       47.37      7.61 o 
   6  -6   9        0.05       -2.41      2.41 o 
   7  -6   9        0.53       -3.34      3.52 o 
  -7  -5   9        1.59       10.86      7.52 o 
  -6  -5   9      161.18      166.81      9.36 o 
  -5  -5   9       73.51       79.62     10.16 o 
  -4  -5   9       29.71       19.84      3.14 o 
  -3  -5   9       39.68       39.12      4.17 o 
  -2  -5   9      513.20      503.64     22.71 o 
  -1  -5   9      652.66      673.36     14.55 o 
   0  -5   9      333.15      347.62     11.01 o 
   1  -5   9        1.74        4.92      1.19 o 
   2  -5   9      860.66      827.66     17.38 o 
   3  -5   9       10.89       12.82      1.61 o 
   4  -5   9       63.48       58.22      4.43 o 
   5  -5   9       60.39       59.88      4.85 o 
   6  -5   9       71.54       61.78      5.06 o 
   7  -5   9       17.13       20.14      5.89 o 
  -7  -4   9       68.33       70.07     13.63 o 
  -6  -4   9        1.88        9.52      3.96 o 
  -5  -4   9      113.97      118.53     12.44 o 
  -4  -4   9       81.76       87.38     16.27 o 
  -3  -4   9       40.66       35.17      1.76 o 
  -2  -4   9      411.77      378.01      8.64 o 
  -1  -4   9       66.03       65.59      2.67 o 
   0  -4   9       12.50       16.12      1.69 o 
   1  -4   9        3.63       14.18      2.26 o 
   2  -4   9      173.89      180.46      7.23 o 
   3  -4   9      178.90      175.83      6.53 o 
   4  -4   9       63.18       54.49      3.99 o 
   5  -4   9      364.26      379.29     10.71 o 
   6  -4   9       19.78       23.15      2.39 o 
   7  -4   9       90.40       92.68     10.29 o 
   8  -4   9       20.47       22.86      6.51 o 
  -7  -3   9       29.23       32.73      4.01 o 
  -6  -3   9      324.49      310.91     19.04 o 
  -5  -3   9       75.75       78.53      6.73 o 
  -4  -3   9      167.68      166.48      9.41 o 
  -3  -3   9      320.71      336.11     11.69 o 
  -2  -3   9      187.93      201.85      4.27 o 
  -1  -3   9      588.81      591.34     10.49 o 
   0  -3   9       38.46       42.00      1.99 o 
   1  -3   9      477.63      455.31      9.58 o 
   2  -3   9      704.77      706.26     19.46 o 
   3  -3   9      968.14      998.91     21.80 o 
   4  -3   9      117.08      114.19      4.48 o 
   5  -3   9        7.77       12.77      2.04 o 
   6  -3   9      394.26      373.94     10.90 o 
   7  -3   9       19.52       20.12      9.06 o 
   8  -3   9       31.00       38.16      7.56 o 
  -8  -2   9      167.64      168.48     15.56 o 
  -7  -2   9       58.18       58.03      5.47 o 
  -6  -2   9      254.20      243.97     16.36 o 
  -5  -2   9      645.07      627.78     20.34 o 
  -4  -2   9       54.24       48.56     10.11 o 
  -3  -2   9      339.03      333.43     12.18 o 
  -2  -2   9      538.76      562.15     15.49 o 
  -1  -2   9       58.14       74.62      3.05 o 
   0  -2   9        1.61        5.66      3.95 o 
   1  -2   9     1244.94     1309.08     24.21 o 
   2  -2   9        3.54        5.82      2.20 o 
   3  -2   9       44.64       50.73      2.80 o 
   4  -2   9      520.93      543.23     12.75 o 
   5  -2   9      550.06      550.07     12.76 o 
   6  -2   9      253.17      262.10      7.76 o 
   7  -2   9      234.40      217.33     16.09 o 
   8  -2   9        0.52        5.11      2.90 o 
  -8  -1   9        3.11        1.40      2.90 o 
  -7  -1   9      417.05      408.31     17.47 o 
  -6  -1   9      179.36      176.04     13.63 o 
  -5  -1   9     1780.90     1712.73     66.26 o 
  -4  -1   9       73.83       92.65     12.71 o 
  -3  -1   9      289.49      317.85     11.32 o 
  -2  -1   9      938.45      935.78     36.49 o 
  -1  -1   9       28.33       24.04      5.80 o 
   0  -1   9      336.82      324.24      7.56 o 
   1  -1   9        6.90        6.58      1.35 o 
   2  -1   9       27.83       22.13      3.90 o 
   3  -1   9      108.22       95.27      4.22 o 
   4  -1   9        1.15        2.95      1.23 o 
   5  -1   9       27.94       34.51      2.12 o 
   6  -1   9      145.85      162.44      8.33 o 
   7  -1   9      128.03      136.90      8.22 o 
   8  -1   9       12.71       14.60      3.78 o 
   9  -1   9        2.09        1.00      2.80 o 
  -8   0   9       19.49       18.78      4.26 o 
  -7   0   9       11.28        4.37      2.83 o 
  -6   0   9      164.39      162.03      9.08 o 
  -5   0   9      150.10      150.95     22.47 o 
  -4   0   9      282.05      301.34     12.03 o 
  -3   0   9      401.52      398.33     13.52 o 
  -2   0   9     2803.51     2728.07     72.46 o 
  -1   0   9      192.08      213.63      8.11 o 
   0   0   9      612.03      573.96     35.89 o 
   1   0   9     1359.19     1392.83     30.01 o 
   2   0   9      229.35      227.88      5.31 o 
   3   0   9       15.53       15.58      1.84 o 
   4   0   9       12.86       21.57      5.67 o 
   5   0   9        0.77        1.65      1.16 o 
   6   0   9       75.54       80.30     12.75 o 
   7   0   9      139.01      136.35      8.36 o 
   8   0   9      144.52      129.49      8.58 o 
   9   0   9       29.88       32.22      5.16 o 
  -8   1   9        1.99       -0.14      3.25 o 
  -7   1   9        2.98        4.79      3.10 o 
  -6   1   9       52.71       48.54      7.87 o 
  -5   1   9      455.30      445.55     26.03 o 
  -4   1   9       21.12       21.11      3.54 o 
  -3   1   9      177.01      199.78     10.55 o 
  -2   1   9      317.98      291.21     23.08 o 
  -1   1   9      921.50      851.37     23.51 o 
   0   1   9       62.36       63.23      3.53 o 
   1   1   9     1858.30     1836.27     29.72 o 
   2   1   9      987.01     1057.29     18.98 o 
   3   1   9      288.15      283.15      6.25 o 
   4   1   9       75.02       70.18      2.57 o 
   5   1   9      204.46      200.08      8.47 o 
   6   1   9       32.55       21.50      3.53 o 
   7   1   9      173.10      173.66      9.64 o 
   8   1   9        0.83        6.23      3.17 o 
   9   1   9        5.34       11.13      8.40 o 
  -7   2   9       32.82       45.08      5.53 o 
  -6   2   9      329.67      353.25     16.28 o 
  -5   2   9      349.89      370.44     14.84 o 
  -4   2   9      172.21      171.25      8.77 o 
  -3   2   9       46.28       56.60      7.78 o 
  -2   2   9     1718.01     1730.98     68.54 o 
  -1   2   9      259.30      238.46     10.33 o 
   0   2   9     1178.16     1206.81     32.22 o 
   1   2   9        4.37        2.59      1.46 o 
   2   2   9     2249.77     2269.48     42.80 o 
   3   2   9        3.60        4.03      1.77 o 
   4   2   9      503.01      486.66     19.53 o 
   5   2   9      193.23      212.93     10.20 o 
   6   2   9      213.11      215.16     10.44 o 
   7   2   9        0.05       -4.04      4.04 o 
   8   2   9        0.88        6.59      3.23 o 
   9   2   9       27.30       16.05      3.96 o 
  -7   3   9      283.83      308.66     21.81 o 
  -6   3   9        0.15        2.03      3.39 o 
  -5   3   9      332.07      298.57     21.89 o 
  -4   3   9       39.86       40.06      4.88 o 
  -3   3   9      985.67      973.82     43.26 o 
  -2   3   9      608.08      588.74     18.32 o 
  -1   3   9      838.24      807.28     22.90 o 
   0   3   9      333.23      298.19      5.56 o 
   1   3   9      623.23      640.83     11.84 o 
   2   3   9       21.15       25.50      1.77 o 
   3   3   9     1026.03     1006.89     26.69 o 
   4   3   9        2.28        5.15      1.54 o 
   5   3   9      311.26      294.01     15.21 o 
   6   3   9        1.84       21.18     10.33 o 
   7   3   9      221.82      204.60     16.31 o 
   8   3   9        1.25        0.26      3.43 o 
   9   3   9       20.96       23.62      5.01 o 
  -7   4   9       10.25       13.73      4.05 o 
  -6   4   9      350.16      333.04     24.01 o 
  -5   4   9       57.11       53.70      6.11 o 
  -4   4   9      106.87      113.96      7.15 o 
  -3   4   9      145.23      178.03      9.44 o 
  -2   4   9      367.44      398.76     15.02 o 
  -1   4   9      122.61      114.08      6.52 o 
   0   4   9       15.18       10.91      1.12 o 
   1   4   9      122.45      107.98      3.29 o 
   2   4   9      590.50      558.28     12.17 o 
   3   4   9      621.20      626.17     17.89 o 
   4   4   9      224.98      220.34      5.99 o 
   5   4   9       18.47       16.20      3.23 o 
   6   4   9      408.53      393.07     16.27 o 
   7   4   9        0.13        4.84      4.04 o 
   8   4   9        9.12        9.90      3.70 o 
   9   4   9       30.01       34.11      5.47 o 
  -6   5   9      199.78      189.51     10.85 o 
  -5   5   9       69.57       61.63      5.71 o 
  -4   5   9       33.05       35.96      4.75 o 
  -3   5   9      630.95      634.55     22.52 o 
  -2   5   9        2.40        6.42      2.73 o 
  -1   5   9        2.30        3.26      3.43 o 
   0   5   9       53.74       62.79      2.56 o 
   1   5   9      420.71      406.71      9.48 o 
   2   5   9       56.70       59.71      3.18 o 
   3   5   9       24.28       25.89      2.25 o 
   4   5   9       44.51       38.83      2.29 o 
   5   5   9       53.20       49.99      4.83 o 
   6   5   9      309.30      284.54     12.45 o 
   7   5   9      446.71      463.53     20.79 o 
   8   5   9       10.84        9.42      6.59 o 
  -6   6   9       58.14       48.83      5.89 o 
  -5   6   9      373.25      348.76     20.71 o 
  -4   6   9       85.71      111.69      8.02 o 
  -3   6   9      335.26      365.56     15.82 o 
  -2   6   9      125.99      118.45      7.32 o 
  -1   6   9      117.16      106.70     14.38 o 
   0   6   9       63.18       56.81      5.23 o 
   1   6   9       24.46       21.81      3.75 o 
   2   6   9      682.70      729.37     17.42 o 
   3   6   9      232.98      249.66      7.31 o 
   4   6   9       15.64       12.14      1.77 o 
   5   6   9       65.52       74.51      6.19 o 
   6   6   9      104.64       98.01      8.01 o 
   7   6   9      190.97      169.23     11.87 o 
   8   6   9        8.58        7.30      3.67 o 
  -5   7   9        0.27        0.18      2.52 o 
  -4   7   9       84.84       87.71      7.83 o 
  -3   7   9      122.31      115.64      7.24 o 
  -2   7   9      458.40      456.37     18.18 o 
  -1   7   9      132.26      133.12     11.78 o 
   0   7   9      787.36      843.71     34.56 o 
   1   7   9      247.68      253.06      7.94 o 
   2   7   9      271.53      263.23      8.58 o 
   3   7   9       75.40       87.24      4.50 o 
   4   7   9        1.11        1.07      3.12 o 
   5   7   9      152.55      158.04      9.54 o 
   6   7   9      186.07      204.82     13.72 o 
   7   7   9        3.84        4.90      3.57 o 
  -4   8   9       13.87       30.95      8.00 o 
  -3   8   9      303.57      313.96     14.60 o 
  -2   8   9       58.44       44.06      4.88 o 
  -1   8   9      101.56      103.44      7.14 o 
   0   8   9        5.50       17.34      4.47 o 
   1   8   9      264.21      288.44      9.88 o 
   2   8   9      323.50      353.25     11.46 o 
   3   8   9      284.78      278.49      9.23 o 
   4   8   9       24.11       26.80      4.36 o 
   5   8   9       16.18       11.03      3.59 o 
   6   8   9       56.38       57.05      6.61 o 
   7   8   9       36.43       29.30      5.56 o 
  -3   9   9        3.73       13.81      6.68 o 
  -2   9   9      137.74      136.73     12.57 o 
  -1   9   9        6.40        7.45      2.98 o 
   0   9   9      386.98      416.39     17.28 o 
   1   9   9       11.95       15.93      2.67 o 
   2   9   9      453.32      400.74     55.37 o 
   3   9   9       30.73       43.16      3.55 o 
   4   9   9       14.38       24.26      6.64 o 
   5   9   9       10.85        6.36      3.50 o 
   6   9   9      155.98      143.70     10.72 o 
  -2  10   9        0.41       -1.67      4.48 o 
  -1  10   9       85.99      101.38     12.31 o 
   0  10   9       20.07       25.06      6.51 o 
   1  10   9       58.57       54.78      7.83 o 
   2  10   9        0.35       -2.77      2.77 o 
   3  10   9      282.37      289.60     14.10 o 
   4  10   9       13.80        8.69      3.45 o 
  -3  -9  10        0.31       -4.66      4.66 o 
  -2  -9  10        0.82        0.62      3.17 o 
  -1  -9  10       67.58       72.06      6.11 o 
   0  -9  10        0.71        0.00      2.46 o 
   1  -9  10       45.98       44.37      9.50 o 
   2  -9  10       41.17       48.38      5.93 o 
  -4  -8  10       19.05       19.52      6.07 o 
  -3  -8  10      183.30      201.19     14.33 o 
  -2  -8  10       57.39       77.04      6.08 o 
  -1  -8  10       33.58       30.79      3.91 o 
   0  -8  10        3.94       13.49      6.51 o 
   1  -8  10        7.38        6.89      2.95 o 
   2  -8  10       60.63       58.32      5.01 o 
   3  -8  10        0.33       -0.35      2.42 o 
   4  -8  10       25.73       34.93      4.32 o 
  -5  -7  10      224.57      236.97     18.20 o 
  -3  -7  10      216.20      210.59     16.36 o 
  -2  -7  10      272.39      292.44     11.84 o 
  -1  -7  10       68.35       76.03      6.59 o 
   0  -7  10       32.24       30.58      3.48 o 
   1  -7  10        5.25        1.01      1.99 o 
   2  -7  10       10.55       20.43      3.51 o 
   3  -7  10       23.51       28.52      3.98 o 
   4  -7  10       17.17       28.00      9.63 o 
   5  -7  10       10.90       20.99      7.03 o 
  -6  -6  10      418.05      415.56     35.08 o 
  -5  -6  10        0.73        1.79      3.39 o 
  -4  -6  10      301.89      291.42     21.24 o 
  -3  -6  10       66.58       63.46      5.58 o 
  -2  -6  10      224.98      229.87     13.94 o 
  -1  -6  10       55.18       60.04      7.21 o 
   0  -6  10       32.40       37.97      6.95 o 
   1  -6  10      280.49      296.93     15.65 o 
   2  -6  10      157.86      168.91      8.27 o 
   3  -6  10       17.84       20.52      3.26 o 
   4  -6  10       28.44       31.34      5.28 o 
   5  -6  10        3.83        2.74      2.54 o 
   6  -6  10       82.93       93.79      6.84 o 
  -6  -5  10        5.70        4.92      2.89 o 
  -5  -5  10       32.52       54.91      5.63 o 
  -4  -5  10       33.03       35.63      3.99 o 
  -3  -5  10      271.53      266.40     21.46 o 
  -2  -5  10        0.64        1.65      1.51 o 
  -1  -5  10      478.72      483.97     10.90 o 
   0  -5  10      134.72      136.78      4.31 o 
   1  -5  10       61.01       75.24      4.42 o 
   2  -5  10       39.65       52.87      2.99 o 
   3  -5  10       11.58       22.50      3.13 o 
   4  -5  10        6.20        7.11      2.50 o 
   5  -5  10       96.52       93.55      6.06 o 
   6  -5  10       55.88       55.56      8.40 o 
   7  -5  10        7.76       16.71      4.57 o 
  -7  -4  10       25.67       26.68      5.89 o 
  -6  -4  10        4.99        0.10      2.30 o 
  -5  -4  10       87.62      105.36      9.58 o 
  -4  -4  10      129.21      137.91      7.46 o 
  -3  -4  10        0.31        1.68      2.15 o 
  -2  -4  10      250.84      241.48     19.12 o 
  -1  -4  10      620.25      571.95     12.00 o 
   0  -4  10      561.49      567.74     12.06 o 
   1  -4  10        1.20        2.09      1.28 o 
   2  -4  10     1229.97     1181.66     25.13 o 
   3  -4  10       79.80       99.47      8.17 o 
   4  -4  10       55.58       71.71      7.97 o 
   5  -4  10       44.57       50.57      3.53 o 
   6  -4  10      185.52      186.53     13.23 o 
   7  -4  10        0.49        1.14      3.69 o 
  -7  -3  10      150.88      141.03      9.20 o 
  -6  -3  10       82.77       78.02      6.43 o 
  -5  -3  10      109.16       95.42      6.20 o 
  -4  -3  10       22.32       27.29      3.14 o 
  -3  -3  10       81.91       75.05      5.36 o 
  -2  -3  10        1.63        5.34      2.24 o 
  -1  -3  10      200.50      184.75      8.77 o 
   0  -3  10      926.86      919.19     21.17 o 
   1  -3  10     2658.54     2580.20     51.55 o 
   2  -3  10       69.29       73.23      3.60 o 
   3  -3  10      465.31      467.64     12.02 o 
   4  -3  10        0.43        0.37      2.25 o 
   5  -3  10      407.03      397.15     11.34 o 
   6  -3  10        2.29        4.88      1.78 o 
   7  -3  10       61.82       60.70      5.82 o 
   8  -3  10       36.76       23.39      6.51 o 
  -7  -2  10       45.95       54.39      5.97 o 
  -6  -2  10      210.99      212.56     10.35 o 
  -5  -2  10      148.70      153.02      8.55 o 
  -4  -2  10      568.89      510.35     34.29 o 
  -3  -2  10       15.12       20.14      3.34 o 
  -2  -2  10      390.82      402.76     13.04 o 
  -1  -2  10      840.10      865.21     24.76 o 
   0  -2  10       14.59       21.53      2.30 o 
   1  -2  10       21.39       21.27      1.63 o 
   2  -2  10      583.98      584.06     12.98 o 
   3  -2  10      278.53      286.35      7.86 o 
   4  -2  10      150.51      151.97      5.43 o 
   5  -2  10       80.04       83.84      4.01 o 
   6  -2  10      270.92      237.20     13.90 o 
   7  -2  10        1.89       -1.27      2.38 o 
   8  -2  10        0.62        2.90      2.92 o 
  -7  -1  10      160.02      163.80     10.51 o 
  -6  -1  10      285.75      289.59     12.99 o 
  -5  -1  10      130.62      118.52     12.84 o 
  -4  -1  10      117.00      113.09      7.27 o 
  -3  -1  10      814.98      891.99     29.90 o 
  -2  -1  10        1.80        3.98      2.46 o 
  -1  -1  10      258.09      256.79      8.36 o 
   0  -1  10        1.63        1.92      2.15 o 
   1  -1  10      278.73      256.15      5.57 o 
   2  -1  10      320.64      294.06      6.82 o 
   3  -1  10       23.35       26.98      2.34 o 
   4  -1  10      115.57      129.11      6.50 o 
   5  -1  10      277.22      249.61     27.49 o 
   6  -1  10       81.65       83.91      6.59 o 
   7  -1  10        1.58        5.76      6.02 o 
   8  -1  10       93.13       82.45     16.22 o 
  -7   0  10       86.86       89.18      6.70 o 
  -6   0  10       16.09       22.72      4.75 o 
  -5   0  10      240.47      231.26     14.99 o 
  -4   0  10      535.22      552.96     19.11 o 
  -3   0  10       37.66       37.62      3.86 o 
  -2   0  10      195.11      190.10      7.77 o 
  -1   0  10      681.09      699.22     20.34 o 
   0   0  10       39.51       38.26      3.57 o 
   1   0  10       29.14       33.35      1.55 o 
   2   0  10      247.55      226.76      5.64 o 
   3   0  10       54.23       52.89      2.77 o 
   4   0  10       29.71       33.80      7.08 o 
   5   0  10       64.63       61.11      3.69 o 
   6   0  10       74.16       78.76      5.68 o 
   7   0  10      169.27      159.98      8.59 o 
   8   0  10      110.34      106.38      8.27 o 
  -7   1  10       12.88        8.22      3.17 o 
  -6   1  10      383.26      357.66     15.42 o 
  -5   1  10       65.09       56.07      5.85 o 
  -4   1  10     1241.99     1291.13     41.95 o 
  -3   1  10       90.16       88.25      6.09 o 
  -2   1  10     1863.52     1877.00    173.88 o 
  -1   1  10      212.72      210.15      9.17 o 
   0   1  10       66.15       57.06     11.78 o 
   1   1  10      577.19      594.26     10.55 o 
   2   1  10     1046.74     1069.06     20.66 o 
   3   1  10      124.24      133.55      6.59 o 
   4   1  10      174.90      180.95      8.75 o 
   5   1  10       69.55       61.50      2.89 o 
   6   1  10      244.79      252.18     12.24 o 
   7   1  10        1.18        6.16      4.13 o 
   8   1  10        3.59        4.79      4.18 o 
  -7   2  10      105.45       97.24      8.68 o 
  -6   2  10        2.14       -0.30      4.22 o 
  -5   2  10      367.26      340.72     23.57 o 
  -4   2  10       27.13       28.15      4.57 o 
  -3   2  10       29.23       28.43      4.48 o 
  -2   2  10       62.28       73.21      4.99 o 
  -1   2  10     1956.33     1924.09     55.02 o 
   0   2  10       74.72       78.66      6.64 o 
   1   2  10     1181.88     1120.68     43.63 o 
   2   2  10      291.61      284.39      9.09 o 
   3   2  10      345.05      330.60      7.82 o 
   4   2  10      400.21      416.42      9.43 o 
   5   2  10      187.36      201.60      9.01 o 
   6   2  10        7.25        7.51      5.10 o 
   7   2  10       98.68      115.67      7.36 o 
   8   2  10        0.09        0.13      2.61 o 
  -7   3  10       23.11       20.07      8.84 o 
  -6   3  10       75.04       67.86      6.16 o 
  -5   3  10       43.66       48.74     11.39 o 
  -4   3  10        7.87       14.41      3.19 o 
  -3   3  10      248.85      272.15     11.51 o 
  -2   3  10      297.33      256.00     11.07 o 
  -1   3  10      485.95      451.60     16.34 o 
   0   3  10       70.47       73.56      4.71 o 
   1   3  10       20.06       16.32      1.51 o 
   2   3  10      960.26      965.63     30.16 o 
   3   3  10       20.36       16.79      3.65 o 
   4   3  10       18.37       15.34      1.65 o 
   5   3  10      409.61      427.26     16.71 o 
   6   3  10      175.96      190.02     10.72 o 
   7   3  10       64.30       62.53     11.04 o 
   8   3  10        8.49        7.94      3.15 o 
  -6   4  10        6.88        7.53      3.20 o 
  -5   4  10       97.36       87.12      7.10 o 
  -4   4  10        3.58        8.56      7.34 o 
  -3   4  10      503.62      546.72     30.20 o 
  -2   4  10       75.09       62.13      5.56 o 
  -1   4  10      237.73      227.53     15.43 o 
   0   4  10      237.82      205.63      8.53 o 
   1   4  10      499.29      488.37     10.73 o 
   2   4  10      612.81      580.48     14.56 o 
   3   4  10     1011.15     1049.48     23.33 o 
   4   4  10       10.56       13.26      2.38 o 
   5   4  10      257.16      260.89     11.74 o 
   6   4  10       33.55       41.00      4.72 o 
   7   4  10       58.96       38.47      5.09 o 
   8   4  10       52.96       56.50     10.24 o 
  -6   5  10      264.71      296.08     16.05 o 
  -5   5  10        0.98       -1.75      2.83 o 
  -4   5  10       27.16       18.97      5.10 o 
  -3   5  10      112.22      133.25      8.73 o 
  -2   5  10      530.58      530.57     20.74 o 
  -1   5  10        2.54        3.00      2.57 o 
   0   5  10       40.64       46.70      4.19 o 
   1   5  10       35.81       44.24      4.42 o 
   2   5  10     1385.46     1355.15     31.32 o 
   3   5  10        2.04        6.49      5.05 o 
   4   5  10      131.30      131.51      4.75 o 
   5   5  10       23.80       21.15      3.57 o 
   6   5  10      262.18      284.50     13.59 o 
   7   5  10      205.89      204.68     13.76 o 
   8   5  10      158.41      144.59     10.55 o 
  -5   6  10       92.73       89.02     11.08 o 
  -4   6  10       61.34       52.01      7.61 o 
  -3   6  10      265.24      276.90     23.04 o 
  -2   6  10      162.87      182.95     10.36 o 
  -1   6  10        3.13        4.09      3.39 o 
   0   6  10       58.67       71.25      5.94 o 
   1   6  10       20.88       27.73      2.32 o 
   2   6  10       44.30       54.05      4.19 o 
   3   6  10       15.35       19.11      2.23 o 
   4   6  10      212.81      233.20     10.48 o 
   5   6  10      173.38      153.27      9.04 o 
   6   6  10       89.00       92.46      8.62 o 
   7   6  10       65.03       77.56      6.90 o 
  -4   7  10      100.69      109.05      9.10 o 
  -3   7  10      183.12      199.59     11.51 o 
  -2   7  10      964.13      989.26     37.30 o 
  -1   7  10       92.83      113.11      7.80 o 
   0   7  10       11.16        5.44      2.85 o 
   1   7  10      428.52      397.47     16.13 o 
   2   7  10      132.44      137.75      5.99 o 
   3   7  10      126.17      118.55      5.45 o 
   4   7  10        0.83       -1.05      3.03 o 
   5   7  10       44.07       49.45      5.12 o 
   6   7  10       22.21       20.50      4.07 o 
   7   7  10      133.56      138.66     11.21 o 
  -4   8  10      117.17      120.47     14.51 o 
  -3   8  10      117.92      119.73      8.64 o 
  -2   8  10      414.07      402.72     18.03 o 
  -1   8  10      106.61      120.44      8.22 o 
   0   8  10       42.17       46.41      5.02 o 
   1   8  10      750.24      831.92     31.18 o 
   2   8  10       94.18       92.69      5.20 o 
   3   8  10      122.22      101.30      5.25 o 
   4   8  10        1.34        1.59      2.60 o 
   5   8  10       35.96       28.49      7.47 o 
   6   8  10      111.84      131.53     10.11 o 
  -2   9  10       11.02       15.39      6.51 o 
  -1   9  10      101.31       81.10      7.17 o 
   0   9  10        8.96       13.89      3.66 o 
   1   9  10      393.10      393.51     17.45 o 
   2   9  10       71.98       87.04      8.40 o 
   3   9  10       63.22       80.08     12.00 o 
   4   9  10       33.71       28.96      4.18 o 
   5   9  10       14.42       11.47      4.75 o 
   0  10  10      115.54      134.80     13.89 o 
   1  10  10        7.25       12.05      5.36 o 
  -3  -8  11       11.20       -1.93      3.52 o 
  -2  -8  11      102.92      100.51     11.61 o 
  -1  -8  11       41.83       36.05      7.21 o 
   0  -8  11       38.98       34.81      6.16 o 
   1  -8  11       45.44       38.86      4.73 o 
   2  -8  11       72.68       76.37      6.24 o 
   3  -8  11       13.13       13.95      3.32 o 
  -4  -7  11        4.66       12.40      5.45 o 
  -3  -7  11      213.42      236.27     19.17 o 
  -2  -7  11       16.94       21.63      4.92 o 
  -1  -7  11        9.88       14.04      2.86 o 
   0  -7  11       12.01       14.84      3.04 o 
   1  -7  11       26.20       28.42      3.57 o 
   2  -7  11       87.58       89.86      6.61 o 
   3  -7  11        0.42        5.56      2.90 o 
   4  -7  11       16.66       15.76      3.69 o 
  -5  -6  11       70.44       66.90      6.16 o 
  -4  -6  11       39.73       37.18      5.80 o 
  -3  -6  11       34.73       25.32      8.18 o 
  -2  -6  11      113.98      127.24      8.62 o 
  -1  -6  11       35.83       51.62      2.65 o 
   0  -6  11      136.52      129.65      6.27 o 
   1  -6  11       11.61        7.93      2.55 o 
   2  -6  11       58.50       59.44      4.89 o 
   3  -6  11       31.86       35.72      4.09 o 
   4  -6  11        0.24        7.70      2.86 o 
   5  -6  11       99.93       88.21      6.58 o 
  -6  -5  11       41.39       44.93      5.48 o 
  -5  -5  11      107.84      106.50      7.57 o 
  -4  -5  11      285.38      284.32     12.13 o 
  -3  -5  11       80.00       94.06      5.85 o 
  -2  -5  11      440.46      381.90     23.04 o 
  -1  -5  11        1.85        2.03      1.34 o 
   0  -5  11       89.03       77.66      3.57 o 
   1  -5  11      227.61      218.99     24.11 o 
   2  -5  11      112.24      116.10     11.96 o 
   3  -5  11        7.11       11.74      2.86 o 
   4  -5  11        2.42        6.29      3.39 o 
   5  -5  11       16.79       11.32      2.98 o 
   6  -5  11       85.79       90.04     10.11 o 
  -6  -4  11        1.92       -0.85      3.03 o 
  -5  -4  11       98.13       85.24      8.97 o 
  -4  -4  11        8.27        9.50      2.80 o 
  -3  -4  11     1242.01     1249.77     90.22 o 
  -2  -4  11        0.85        3.61      2.40 o 
  -1  -4  11      344.60      329.71     11.43 o 
   0  -4  11       64.90       65.65      3.08 o 
   1  -4  11     1270.96     1259.83     28.45 o 
   2  -4  11       26.91       30.28      2.66 o 
   3  -4  11      344.55      349.70     10.16 o 
   4  -4  11      129.41      142.50      8.20 o 
   5  -4  11        0.79        2.07      3.39 o 
   6  -4  11       23.01       32.80      6.42 o 
   7  -4  11       12.40        6.16      4.66 o 
  -6  -3  11       70.90       70.96     10.16 o 
  -5  -3  11      127.55      121.90      7.86 o 
  -4  -3  11       17.14       24.57      9.67 o 
  -3  -3  11        4.15        6.26      2.76 o 
  -2  -3  11      311.93      298.92     11.90 o 
  -1  -3  11        4.97       12.67     10.11 o 
   0  -3  11      871.77      806.41     49.59 o 
   1  -3  11       60.99       65.07      3.75 o 
   2  -3  11      546.78      545.01     13.48 o 
   3  -3  11       31.33       33.75      2.60 o 
   4  -3  11       66.05       69.44      6.38 o 
   5  -3  11       15.53       17.17      2.40 o 
   6  -3  11      203.85      192.60     16.97 o 
   7  -3  11        2.00        7.12      4.66 o 
  -6  -2  11       50.24       39.61      4.84 o 
  -5  -2  11       86.60       97.46      7.15 o 
  -4  -2  11       19.88       31.76      3.65 o 
  -3  -2  11      175.77      193.73      9.41 o 
  -2  -2  11      289.26      279.84     11.60 o 
  -1  -2  11       69.64       72.15      7.96 o 
   0  -2  11      217.01      203.04      8.76 o 
   1  -2  11       87.76       92.98      6.54 o 
   2  -2  11       94.60       94.98      4.25 o 
   3  -2  11      124.51      122.53      4.82 o 
   4  -2  11       10.06       13.74      2.23 o 
   5  -2  11      298.83      299.60      9.77 o 
   6  -2  11        1.14       -1.89      2.67 o 
   7  -2  11        8.04        7.30      4.44 o 
   8  -2  11       15.75       16.88      5.98 o 
  -7  -1  11        0.54       13.01      5.28 o 
  -6  -1  11      598.36      616.01     24.48 o 
  -5  -1  11       14.91       12.33      3.08 o 
  -4  -1  11      330.18      326.04     14.67 o 
  -3  -1  11       39.98       39.52      4.03 o 
  -2  -1  11      161.45      173.11      8.58 o 
  -1  -1  11      182.06      181.78      8.42 o 
   0  -1  11      166.36      168.68      7.65 o 
   1  -1  11      324.23      303.56      7.35 o 
   2  -1  11      355.22      340.22      8.28 o 
   3  -1  11      312.04      289.40      8.05 o 
   4  -1  11       43.96       52.79      3.00 o 
   5  -1  11       98.41      117.16      4.68 o 
   6  -1  11      286.40      265.21     13.04 o 
   7  -1  11       25.52       30.91      4.88 o 
   8  -1  11       58.04       49.75      6.20 o 
  -7   0  11       66.68       74.77      6.37 o 
  -6   0  11      192.67      203.95     11.69 o 
  -5   0  11       37.56       38.39      4.75 o 
  -4   0  11        1.12        8.85      3.65 o 
  -3   0  11     1278.94     1290.69     43.60 o 
  -2   0  11       46.69       42.71      3.97 o 
  -1   0  11      143.02      179.49      8.42 o 
   0   0  11       13.80       16.02      3.12 o 
   1   0  11        3.66        3.85      1.01 o 
   2   0  11      200.30      187.42      5.87 o 
   3   0  11       47.10       53.09      3.46 o 
   4   0  11       19.21       20.75      2.63 o 
   5   0  11      240.71      243.40      9.01 o 
   6   0  11      298.49      318.94     14.74 o 
   7   0  11      137.53      134.92      9.35 o 
   8   0  11        0.97        2.56      3.69 o 
  -6   1  11        4.85        0.52      2.67 o 
  -5   1  11      679.46      643.25     53.11 o 
  -4   1  11       89.60       87.65      7.12 o 
  -3   1  11      284.36      289.17     14.07 o 
  -2   1  11       12.32       17.22      3.45 o 
  -1   1  11      136.83      118.29      7.12 o 
   0   1  11       84.98       99.84      7.21 o 
   1   1  11        9.82       15.46      2.85 o 
   2   1  11      332.54      319.86      7.33 o 
   3   1  11       78.51       83.74      3.30 o 
   4   1  11       86.41       89.29      3.51 o 
   5   1  11       51.28       56.71      5.21 o 
   6   1  11        0.90        6.03      7.12 o 
   7   1  11       49.00       51.86      6.20 o 
   8   1  11        2.46        6.43      3.61 o 
  -6   2  11      215.14      235.18     13.93 o 
  -5   2  11       25.91       28.44      8.53 o 
  -4   2  11      199.91      182.89     10.44 o 
  -3   2  11      499.22      522.45     20.03 o 
  -2   2  11     1030.78     1125.26     37.62 o 
  -1   2  11      106.64      101.11      6.12 o 
   0   2  11      653.94      592.92     36.32 o 
   1   2  11      388.99      401.18     14.36 o 
   2   2  11      412.09      376.13      8.47 o 
   3   2  11      183.37      193.69      8.17 o 
   4   2  11        1.86        2.04      4.88 o 
   5   2  11      140.35      116.83      9.89 o 
   6   2  11      314.79      323.87     18.33 o 
   7   2  11        6.97       11.41      3.74 o 
   8   2  11       10.52       26.35      5.45 o 
  -6   3  11       10.47       12.27      3.44 o 
  -5   3  11       25.53       22.50      4.35 o 
  -4   3  11       43.87       50.12      5.56 o 
  -3   3  11     1153.93     1167.00     42.23 o 
  -2   3  11       35.88       44.64      4.51 o 
  -1   3  11      465.20      421.70     14.83 o 
   0   3  11      673.38      682.67     22.45 o 
   1   3  11      290.80      279.96     10.75 o 
   2   3  11      270.54      234.08      7.13 o 
   3   3  11      401.02      357.74     10.91 o 
   4   3  11      351.95      311.28     32.64 o 
   5   3  11       11.34       20.74      3.57 o 
   6   3  11      135.46      143.36      9.19 o 
   7   3  11        5.34       21.49      9.14 o 
   8   3  11        5.24        5.87      3.35 o 
  -6   4  11      153.24      169.71     25.28 o 
  -5   4  11        5.05        0.83      4.18 o 
  -4   4  11      129.31      141.11      8.95 o 
  -3   4  11        8.75        8.10      3.44 o 
  -2   4  11      598.80      585.95     23.56 o 
  -1   4  11        9.08       12.87      3.91 o 
   0   4  11      589.70      567.82     19.49 o 
   1   4  11       11.24       21.37      3.55 o 
   2   4  11     1009.54     1013.14     30.24 o 
   3   4  11        0.04        3.05      1.51 o 
   4   4  11       17.61       11.94      2.82 o 
   5   4  11       49.71       52.14      4.76 o 
   6   4  11       42.57       38.15      5.23 o 
   7   4  11       74.71       64.45      5.98 o 
   8   4  11        5.98        6.83      3.72 o 
  -5   5  11      113.51      118.01     11.43 o 
  -4   5  11        9.46        5.76      2.96 o 
  -3   5  11       65.83       69.34      6.67 o 
  -2   5  11      105.32       92.17      6.66 o 
  -1   5  11      110.65      120.30      8.20 o 
   0   5  11       96.09      108.37      7.27 o 
   1   5  11      403.81      410.23     16.59 o 
   2   5  11       84.90       90.83      4.28 o 
   3   5  11      217.60      203.53      6.49 o 
   4   5  11       45.14       32.85      3.82 o 
   5   5  11      546.70      569.28     22.28 o 
   6   5  11       16.84       21.41      9.06 o 
   7   5  11       34.61       40.93      5.97 o 
  -5   6  11       88.13       93.36     16.14 o 
  -4   6  11      108.50       99.86     13.89 o 
  -3   6  11       23.66       25.47      4.72 o 
  -2   6  11      186.14      176.87     10.87 o 
  -1   6  11       14.30        6.33      5.10 o 
   0   6  11        2.20        5.54      6.24 o 
   1   6  11       88.67      106.59     13.50 o 
   2   6  11      124.49      134.30      5.60 o 
   3   6  11      247.94      238.85     11.39 o 
   4   6  11      143.52      129.33      7.27 o 
   5   6  11        0.85        4.43      3.78 o 
   6   6  11      299.30      312.70     15.51 o 
   7   6  11       16.44       28.25      4.76 o 
  -4   7  11       20.27       21.29      4.69 o 
  -3   7  11      238.37      264.48     14.71 o 
  -2   7  11       88.04       74.84      7.17 o 
  -1   7  11      222.60      227.45     12.70 o 
   0   7  11       14.63       18.31      3.82 o 
   1   7  11       84.94       90.92      6.95 o 
   2   7  11      262.47      259.40     31.61 o 
   3   7  11      144.11      145.38      6.45 o 
   4   7  11        1.43        2.02      2.55 o 
   5   7  11      104.85      104.01      8.16 o 
   6   7  11       26.02       27.34      8.88 o 
  -3   8  11       95.00       82.07      7.49 o 
  -2   8  11      197.78      228.67     13.01 o 
  -1   8  11       91.17       81.87      7.14 o 
   0   8  11       85.42       83.91      6.96 o 
   1   8  11        5.54        8.13      3.30 o 
   2   8  11      191.88      179.58     10.31 o 
   3   8  11       28.22       26.04      4.01 o 
   4   8  11       47.99       37.91      4.98 o 
   5   8  11       10.73       10.88      3.78 o 
  -1   9  11       33.98       26.20      7.47 o 
   0   9  11        1.77       -0.71      2.72 o 
   1   9  11       65.12       70.76      6.60 o 
   2   9  11      253.37      278.63     14.36 o 
   3   9  11       31.09       35.44      7.65 o 
   4   9  11        1.31        5.28      4.92 o 
  -1  -8  12        7.52        0.97      4.13 o 
   0  -8  12       79.13       70.26     10.11 o 
   1  -8  12      187.11      185.80     14.77 o 
  -3  -7  12        0.50        3.69      3.61 o 
  -2  -7  12       12.16       19.61      5.01 o 
  -1  -7  12        9.27       24.44      6.16 o 
   0  -7  12        0.81       12.22      5.28 o 
   1  -7  12       16.20       28.27      7.87 o 
   2  -7  12        4.42        8.29      3.02 o 
   3  -7  12       99.48      105.54      7.57 o 
  -4  -6  12        5.20       19.43      6.16 o 
  -3  -6  12      122.29      136.03     13.28 o 
  -2  -6  12       28.67       15.48      4.57 o 
  -1  -6  12       59.88       74.83      8.00 o 
   0  -6  12        1.23        4.04      4.13 o 
   1  -6  12       65.58       69.31      4.48 o 
   2  -6  12       80.37       66.38      9.45 o 
   3  -6  12        1.07        3.85      2.38 o 
   4  -6  12       23.23       23.98      4.40 o 
   5  -6  12       30.33       32.95      4.71 o 
  -5  -5  12      104.11      106.79      8.19 o 
  -4  -5  12       36.17       34.56      4.61 o 
  -3  -5  12      226.45      200.62     22.69 o 
  -2  -5  12      264.49      290.69     12.94 o 
  -1  -5  12       43.55       45.00      3.98 o 
   0  -5  12       66.29       71.47      5.03 o 
   1  -5  12        2.06        1.83      1.59 o 
   2  -5  12       11.01        8.93      2.53 o 
   3  -5  12       15.63       20.28      3.28 o 
   4  -5  12       11.58       16.71      3.23 o 
   5  -5  12       10.60       13.83      6.59 o 
  -5  -4  12        5.16       10.34      3.53 o 
  -4  -4  12      231.78      223.71     10.67 o 
  -3  -4  12       41.37       42.37      4.69 o 
  -2  -4  12      540.81      568.02     21.24 o 
  -1  -4  12       10.88        6.93      3.52 o 
   0  -4  12        7.36       10.25      2.55 o 
   1  -4  12       49.56       58.14      3.14 o 
   2  -4  12      113.50      118.97      4.95 o 
   3  -4  12        8.24        7.48      1.84 o 
   4  -4  12        0.90       -0.66      1.56 o 
   5  -4  12        1.01        3.12      2.28 o 
   6  -4  12       32.07       30.69      6.24 o 
  -6  -3  12       46.22       59.07      6.59 o 
  -5  -3  12       62.90       55.48      6.02 o 
  -4  -3  12       14.13       20.34      5.19 o 
  -3  -3  12      255.67      314.43     14.17 o 
  -2  -3  12        6.84        8.41      2.97 o 
  -1  -3  12      395.71      418.10     15.11 o 
   0  -3  12       32.27       28.91      5.54 o 
   1  -3  12      944.48      861.96     40.71 o 
   2  -3  12      252.78      268.12      8.28 o 
   3  -3  12       25.02       32.92      2.86 o 
   4  -3  12       85.68       91.23      5.85 o 
   5  -3  12       11.24       14.32      2.32 o 
   6  -3  12       15.82       20.49      5.63 o 
   7  -3  12       31.31       21.54      6.07 o 
  -6  -2  12       95.23       89.71      7.83 o 
  -5  -2  12        5.62        7.56      2.97 o 
  -4  -2  12       53.88       54.90      6.86 o 
  -3  -2  12       29.24       29.12      4.37 o 
  -2  -2  12      520.10      532.96     20.33 o 
  -1  -2  12        6.50        6.65      2.73 o 
   0  -2  12       32.96       38.02      4.23 o 
   1  -2  12        0.00        0.19      1.00 o 
   2  -2  12      824.23      826.00     39.20 o 
   3  -2  12      104.74      104.36      4.41 o 
   4  -2  12      161.85      162.31      7.84 o 
   5  -2  12      209.20      218.95     11.24 o 
   6  -2  12      110.98      108.01      7.76 o 
   7  -2  12       16.70       16.18      6.51 o 
  -6  -1  12        8.43        6.28      6.20 o 
  -5  -1  12       54.92       55.09      5.74 o 
  -4  -1  12        6.22        7.39      3.30 o 
  -3  -1  12      366.12      378.40     16.07 o 
  -2  -1  12       43.60       54.12      4.66 o 
  -1  -1  12        2.07        6.85      2.70 o 
   0  -1  12       36.56       28.06      3.73 o 
   1  -1  12      566.49      579.05     19.38 o 
   2  -1  12      355.48      346.90      9.06 o 
   3  -1  12      348.51      352.76     10.01 o 
   4  -1  12       52.12       52.52      3.27 o 
   5  -1  12       80.76       81.74      4.37 o 
   6  -1  12        8.66        5.07      3.11 o 
   7  -1  12       14.35       15.12      3.97 o 
  -6   0  12       33.33       38.82      9.41 o 
  -5   0  12       55.72       58.82      6.15 o 
  -4   0  12       32.86       42.03      7.87 o 
  -3   0  12        5.19        2.02      3.30 o 
  -2   0  12      520.97      515.00     18.93 o 
  -1   0  12       37.19       41.14      3.95 o 
   0   0  12       48.84       48.53      4.66 o 
   1   0  12      437.14      443.69     28.09 o 
   2   0  12       88.93       73.49      5.10 o 
   3   0  12      102.73       95.19      4.05 o 
   4   0  12       61.43       67.36      3.63 o 
   5   0  12      154.83      166.15     16.88 o 
   6   0  12      194.86      207.34     10.88 o 
   7   0  12       27.02       30.08      4.90 o 
  -6   1  12       95.11       96.35      8.30 o 
  -5   1  12       99.42      106.41     10.38 o 
  -4   1  12      123.01      138.00      8.74 o 
  -3   1  12      310.99      292.02     13.33 o 
  -2   1  12        7.37        3.22      2.43 o 
  -1   1  12       21.78       18.75      3.23 o 
   0   1  12        1.40       -0.98      2.21 o 
   1   1  12      732.60      737.39     24.96 o 
   2   1  12      238.39      244.77      6.30 o 
   3   1  12      137.01      117.24      4.38 o 
   4   1  12       95.41       83.41      4.53 o 
   5   1  12      163.48      173.61      8.51 o 
   6   1  12      154.78      155.19      9.21 o 
   7   1  12       38.95       45.14      8.84 o 
  -6   2  12       15.97       20.75      4.93 o 
  -5   2  12      190.32      185.87     11.28 o 
  -4   2  12       37.08       42.25      6.07 o 
  -3   2  12      484.83      505.44     21.96 o 
  -2   2  12      801.05      777.28     27.74 o 
  -1   2  12      293.78      300.43     13.46 o 
   0   2  12      454.06      466.63     17.79 o 
   1   2  12        3.47        0.84      2.05 o 
   2   2  12        1.11        4.86      4.67 o 
   3   2  12        1.49        1.05      1.30 o 
   4   2  12       80.20       84.14      3.64 o 
   5   2  12       66.24       79.36      6.43 o 
   6   2  12       66.68       55.48      5.96 o 
   7   2  12       39.75       37.02      6.16 o 
  -5   3  12       13.41        4.46      3.36 o 
  -4   3  12      365.60      332.39     16.44 o 
  -3   3  12      279.32      286.96     15.10 o 
  -2   3  12      834.83      796.28     29.18 o 
  -1   3  12        2.24        2.67      4.84 o 
   0   3  12      420.40      461.12     18.52 o 
   1   3  12      453.85      430.08     16.90 o 
   2   3  12      188.98      163.11     14.51 o 
   3   3  12        3.57        5.12      1.58 o 
   4   3  12       40.46       40.35      5.85 o 
   5   3  12        7.73       13.99      3.52 o 
   6   3  12       26.26       23.44      4.57 o 
   7   3  12       17.70       23.96      4.67 o 
  -5   4  12       41.15       41.08      5.79 o 
  -4   4  12        1.01        0.93      5.32 o 
  -3   4  12      140.63      165.10     10.00 o 
  -2   4  12        0.10        1.36      2.64 o 
  -1   4  12      179.46      149.32     16.62 o 
   0   4  12       63.82       64.58      5.93 o 
   1   4  12      896.52      895.78     36.49 o 
   2   4  12       29.14       30.53     11.26 o 
   3   4  12      223.94      205.94      9.37 o 
   4   4  12       84.25       73.87      6.86 o 
   5   4  12       36.28       41.35     15.61 o 
   6   4  12        0.44       -3.09      3.09 o 
   7   4  12       36.11       37.21      5.62 o 
  -4   5  12       34.18       31.07      5.42 o 
  -3   5  12       21.76       29.29      5.27 o 
  -2   5  12      142.25      156.38      9.41 o 
  -1   5  12      242.66      278.38     14.52 o 
   0   5  12        5.94        4.64      2.70 o 
   1   5  12        0.24        4.26      2.66 o 
   2   5  12      170.10      174.14      9.73 o 
   3   5  12        0.20        0.42      1.53 o 
   4   5  12      271.73      280.22     12.05 o 
   5   5  12       98.13       95.38      7.45 o 
   6   5  12      102.24       84.44     11.43 o 
   7   5  12       12.04       15.25      4.31 o 
  -4   6  12        3.32       10.62      4.16 o 
  -3   6  12       43.33       41.88      5.76 o 
  -2   6  12      164.92      170.12     11.22 o 
  -1   6  12      198.87      185.61     11.71 o 
   0   6  12        2.05        4.33      2.75 o 
   1   6  12      233.35      273.95     13.01 o 
   2   6  12      355.05      378.12     16.70 o 
   3   6  12      285.06      261.18     12.08 o 
   4   6  12       25.46       36.25      4.92 o 
   5   6  12      160.08      158.56     10.09 o 
   6   6  12        5.20       20.07     18.69 o 
  -3   7  12        0.20       -2.42      5.45 o 
  -2   7  12      142.29      124.28      9.55 o 
  -1   7  12        0.26        4.40      6.46 o 
   0   7  12      109.52      104.44      8.08 o 
   1   7  12        6.09       14.82      3.79 o 
   2   7  12      123.87      124.73      7.85 o 
   3   7  12      102.13      105.08     12.31 o 
   4   7  12      209.51      194.05     15.04 o 
   5   7  12        2.29        8.59      3.46 o 
  -1   8  12       82.50       96.09     11.65 o 
   0   8  12       29.13       24.73      5.50 o 
   1   8  12       11.84       17.68      6.86 o 
   2   8  12       83.57       78.96     12.05 o 
   3   8  12       60.55       67.44     10.38 o 
   4   8  12        0.63        4.04      5.10 o 
   1   9  12        0.59        4.33      3.23 o 
   2   9  12       41.56       54.43      8.88 o 
  -1  -7  13       17.11        7.56      5.36 o 
   0  -7  13        8.06       12.93      5.54 o 
   1  -7  13      131.94      148.25     14.60 o 
  -3  -6  13        2.08        5.98      5.01 o 
  -2  -6  13        4.44       14.77      5.72 o 
  -1  -6  13        4.75       14.60      4.66 o 
   0  -6  13        7.21        9.41      5.19 o 
   1  -6  13       27.15       22.16      6.16 o 
   2  -6  13        6.10        7.21      4.66 o 
   3  -6  13       47.38       52.43      5.89 o 
  -4  -5  13       37.69       38.01      6.55 o 
  -3  -5  13      184.39      176.73     22.20 o 
  -2  -5  13       67.96       68.28      5.95 o 
  -1  -5  13       25.63       32.90      6.20 o 
   0  -5  13        4.80        9.21      4.44 o 
   1  -5  13       22.28       14.77      5.36 o 
   2  -5  13      172.65      166.80      8.49 o 
   3  -5  13        1.49        4.14      2.45 o 
   4  -5  13       32.17       25.40      5.01 o 
  -4  -4  13       34.99       41.69      7.83 o 
  -3  -4  13      111.33       96.94     12.09 o 
  -2  -4  13       93.45       98.70      6.62 o 
  -1  -4  13        1.55        1.66      2.47 o 
   0  -4  13      127.58      143.93     11.91 o 
   1  -4  13      157.17      146.21     20.93 o 
   2  -4  13      204.17      186.72      6.73 o 
   3  -4  13        3.38        3.54      1.82 o 
   4  -4  13       24.84       19.98      5.10 o 
   5  -4  13       30.78       31.07      3.94 o 
  -5  -3  13        8.58        9.15      3.83 o 
  -4  -3  13       83.91       77.75      6.83 o 
  -3  -3  13        3.59        3.91      6.64 o 
  -2  -3  13      664.73      649.58     24.36 o 
  -1  -3  13      144.48      136.32      8.28 o 
   0  -3  13       64.90       64.48      5.51 o 
   1  -3  13      111.05      104.18      6.19 o 
   2  -3  13       92.58       74.67      3.77 o 
   3  -3  13       75.39       90.56     11.08 o 
   4  -3  13        4.03       10.00      2.14 o 
   5  -3  13       76.94       75.16      4.70 o 
   6  -3  13        3.92        5.72      4.22 o 
  -5  -2  13      103.94      102.96      8.79 o 
  -4  -2  13        1.95        4.13      2.77 o 
  -3  -2  13      662.91      648.52     25.13 o 
  -2  -2  13        0.04        6.68      4.40 o 
  -1  -2  13      651.31      649.46     23.27 o 
   0  -2  13       78.60       83.44      6.47 o 
   1  -2  13      264.63      284.02     12.62 o 
   2  -2  13        0.30       -0.70      3.65 o 
   3  -2  13      134.36      128.08      5.49 o 
   4  -2  13       46.80       48.69      4.18 o 
   5  -2  13       89.52       96.20      6.88 o 
   6  -2  13        0.94       -0.85      6.81 o 
  -5  -1  13        3.50       10.26      9.98 o 
  -4  -1  13        2.56        6.40      3.36 o 
  -3  -1  13       20.79       21.86      4.29 o 
  -2  -1  13      123.39      124.64      8.52 o 
  -1  -1  13       32.51       32.08      4.22 o 
   0  -1  13      150.09      139.13      7.75 o 
   1  -1  13        0.54        3.17      2.61 o 
   2  -1  13      671.06      699.93     25.66 o 
   3  -1  13        3.70        6.82      4.07 o 
   4  -1  13       63.81       68.68      4.16 o 
   5  -1  13       16.12       19.14      3.64 o 
   6  -1  13       25.78       24.17      6.55 o 
  -5   0  13        1.34        3.18      3.61 o 
  -4   0  13       13.07       11.23      3.95 o 
  -3   0  13       80.63      105.89     10.86 o 
  -2   0  13      123.76      143.32      9.32 o 
  -1   0  13       10.72       13.13      5.32 o 
   0   0  13      164.49      167.26      7.95 o 
   1   0  13      138.70      128.28      7.74 o 
   2   0  13      261.57      264.65     12.20 o 
   3   0  13       49.39       51.86      5.89 o 
   4   0  13        0.43        1.05      1.67 o 
   5   0  13      177.02      163.48     14.16 o 
   6   0  13       11.80       19.97      4.08 o 
   7   0  13       32.51       25.33      4.96 o 
  -5   1  13       19.72       21.88      4.48 o 
  -4   1  13      520.30      562.43     24.06 o 
  -3   1  13        2.15        5.31      3.33 o 
  -2   1  13      156.06      144.99      8.11 o 
  -1   1  13        6.68        8.41      3.20 o 
   0   1  13        7.52       13.38      2.96 o 
   1   1  13      121.98      130.77     14.68 o 
   2   1  13      224.11      206.25      9.60 o 
   3   1  13      374.14      347.60     12.43 o 
   4   1  13      371.10      349.21     11.29 o 
   5   1  13       48.59       53.30      9.50 o 
   6   1  13       96.36      111.45      9.01 o 
   7   1  13       27.43       31.68      6.42 o 
  -5   2  13       85.84       70.35      7.27 o 
  -4   2  13       12.10       17.18      3.98 o 
  -3   2  13      140.39      122.01      9.42 o 
  -2   2  13       84.70       89.78     12.49 o 
  -1   2  13      137.92      138.77      9.13 o 
   0   2  13        0.70        0.94      2.51 o 
   1   2  13      219.06      224.12     10.16 o 
   2   2  13       27.14       33.64      6.33 o 
   3   2  13       24.63       23.47      3.69 o 
   4   2  13        3.21        0.04      2.70 o 
   5   2  13      116.04      113.71      7.18 o 
   6   2  13       96.22       99.16      8.24 o 
   7   2  13       72.78       80.95      8.15 o 
  -4   3  13       64.21       73.67      7.36 o 
  -3   3  13      478.39      468.62     22.82 o 
  -2   3  13      365.89      358.24     17.66 o 
  -1   3  13        6.40        9.01      3.45 o 
   0   3  13        1.20        6.55      4.53 o 
   1   3  13       48.12       50.30      4.81 o 
   2   3  13        0.78        4.36      5.19 o 
   3   3  13       59.27       48.33      4.79 o 
   4   3  13       84.62       89.18     13.67 o 
   5   3  13       15.04       23.98      3.33 o 
   6   3  13       18.72       24.61      8.27 o 
   7   3  13        0.94       11.33      3.97 o 
  -4   4  13       46.84       66.30      7.44 o 
  -3   4  13       10.72       10.08      3.72 o 
  -2   4  13      155.74      137.02      8.79 o 
  -1   4  13      256.06      298.38     15.40 o 
   0   4  13       87.19       91.02      7.39 o 
   1   4  13      458.10      416.90     20.53 o 
   2   4  13      237.66      218.13     10.54 o 
   3   4  13       38.38       23.70      4.18 o 
   4   4  13        1.25        4.06      2.15 o 
   5   4  13       38.10       35.63      4.22 o 
   6   4  13       50.88       56.31      6.12 o 
  -3   5  13      165.09      164.25     12.12 o 
  -2   5  13       40.76       54.87      9.54 o 
  -1   5  13      406.77      422.77     20.82 o 
   0   5  13       81.25       93.81      7.20 o 
   1   5  13       56.95       49.94      5.84 o 
   2   5  13      152.28      154.12      9.08 o 
   3   5  13        1.79       12.04      8.88 o 
   4   5  13       90.41       83.80     11.52 o 
   5   5  13      180.43      164.00     10.11 o 
   6   5  13        7.28       13.24      3.91 o 
  -3   6  13        0.02        6.05      3.41 o 
  -2   6  13      181.94      184.04     11.56 o 
  -1   6  13       26.64       32.85      9.76 o 
   0   6  13      300.89      313.92     16.58 o 
   1   6  13        2.56       -1.50      4.13 o 
   2   6  13      494.34      470.94     19.96 o 
   3   6  13       19.81       11.34      6.07 o 
   4   6  13      169.11      166.63     17.94 o 
   5   6  13       50.43       59.53     11.26 o 
  -2   7  13        9.80       19.43      7.12 o 
  -1   7  13       68.39       65.95      7.19 o 
   0   7  13        0.85       -1.57      5.98 o 
   1   7  13      226.26      227.37     13.30 o 
   2   7  13       41.99       34.17      5.13 o 
   3   7  13      113.19      105.17     12.84 o 
   4   7  13        4.59        7.30      5.72 o 
   1   8  13        3.22        3.14      3.96 o 
   2   8  13       27.22       42.73      8.71 o 
   0  -6  14        0.83       -3.25      3.78 o 
   1  -6  14       23.70       30.16      5.98 o 
  -2  -5  14       36.68       51.18      9.06 o 
  -1  -5  14       41.73       49.33      7.03 o 
   0  -5  14        0.58        3.43      4.31 o 
   1  -5  14      171.90      124.95     11.43 o 
   2  -5  14        4.81        4.57      4.48 o 
   3  -5  14       28.04       27.87      6.51 o 
  -3  -4  14      137.30      150.46     10.64 o 
  -2  -4  14       27.73       35.66      4.88 o 
  -1  -4  14       99.24      100.57      7.46 o 
   0  -4  14        1.49        3.25      2.81 o 
   1  -4  14      234.12      238.42     11.94 o 
   2  -4  14       47.59       43.26      7.30 o 
   3  -4  14        1.83       -0.09      2.55 o 
   4  -4  14       72.57       70.43      8.62 o 
  -4  -3  14      151.95      165.81     16.36 o 
  -3  -3  14      103.28      113.24      9.05 o 
  -2  -3  14       43.98       44.99     15.08 o 
  -1  -3  14       25.26       27.44      6.24 o 
   0  -3  14      245.53      259.73     12.95 o 
   1  -3  14       10.59        6.09      2.69 o 
   2  -3  14       29.68       21.79      4.04 o 
   3  -3  14        0.44        2.27      4.26 o 
   4  -3  14        3.48        2.17      2.36 o 
  -4  -2  14      256.54      262.55     14.54 o 
  -3  -2  14        6.30        5.06      3.26 o 
  -2  -2  14      404.00      439.67     20.64 o 
  -1  -2  14        5.41        5.42      3.30 o 
   0  -2  14      155.70      159.42      9.79 o 
   1  -2  14       34.75       32.27      4.60 o 
   2  -2  14       32.71       32.82     10.11 o 
   3  -2  14       14.94       18.90      3.79 o 
   4  -2  14        9.22        5.86      2.89 o 
   5  -2  14        2.67        6.86      4.40 o 
  -4  -1  14        0.43       -2.42      4.13 o 
  -3  -1  14      166.10      173.43     23.13 o 
  -2  -1  14        0.23       -2.72      2.72 o 
  -1  -1  14      252.79      251.63     11.91 o 
   0  -1  14      220.17      232.04     12.67 o 
   1  -1  14      196.03      217.17     11.68 o 
   2  -1  14       10.35       15.18      3.60 o 
   3  -1  14      139.58      132.64      8.32 o 
   4  -1  14      128.27      116.35      7.67 o 
   5  -1  14       20.72       25.76      3.69 o 
   6  -1  14        0.45        3.14      2.86 o 
  -4   0  14       38.90       46.48      6.53 o 
  -3   0  14       15.51       16.81      4.88 o 
  -2   0  14       86.38       87.21      7.71 o 
  -1   0  14       11.60       12.56      3.82 o 
   0   0  14       75.44       75.28      8.62 o 
   1   0  14       23.62       23.74      3.80 o 
   2   0  14      271.29      277.55     13.64 o 
   3   0  14       14.45       19.68      5.01 o 
   4   0  14      224.14      235.78     19.56 o 
   5   0  14       67.27       64.55      6.11 o 
   6   0  14       11.31        8.69      5.54 o 
  -4   1  14        0.53        2.23      3.39 o 
  -3   1  14       46.64       47.52      7.25 o 
  -2   1  14      288.66      271.76     12.65 o 
  -1   1  14      150.21      177.88     10.88 o 
   0   1  14       11.90       13.25      5.14 o 
   1   1  14      156.75      130.41      8.17 o 
   2   1  14       67.39       60.65      5.91 o 
   3   1  14      163.72      168.50     13.59 o 
   4   1  14        0.13       15.78     14.24 o 
   5   1  14      223.48      251.04     23.92 o 
   6   1  14        8.65       24.62      8.27 o 
  -4   2  14       45.65       49.65      6.56 o 
  -3   2  14      102.86       93.83      8.73 o 
  -2   2  14      144.91      121.01      8.60 o 
  -1   2  14        0.68        3.86      2.80 o 
   0   2  14       71.62       78.22     12.44 o 
   1   2  14      149.99      145.18      8.57 o 
   2   2  14       82.80       85.44      6.34 o 
   3   2  14       83.83       81.73      6.38 o 
   4   2  14      124.48      109.74     13.54 o 
   5   2  14        1.72        9.58      6.42 o 
   6   2  14       64.46       82.13     12.93 o 
  -3   3  14      344.25      351.78     17.49 o 
  -2   3  14       46.97       52.77      6.31 o 
  -1   3  14      218.95      181.84     19.96 o 
   0   3  14       56.19       64.75      6.46 o 
   1   3  14       42.41       43.36      5.23 o 
   2   3  14       24.51       18.46      3.97 o 
   3   3  14       46.18       49.15      4.79 o 
   4   3  14       15.50       30.60      6.59 o 
   5   3  14       50.77       54.96     10.38 o 
   6   3  14       57.55       50.74     10.90 o 
  -3   4  14       40.08       44.74      6.17 o 
  -2   4  14       26.75       26.74      5.54 o 
  -1   4  14        5.13        8.96      3.79 o 
   0   4  14      298.71      311.21     15.97 o 
   1   4  14       98.94      102.68      9.36 o 
   2   4  14      197.38      146.97      9.36 o 
   3   4  14       20.47       18.21      3.10 o 
   4   4  14       10.61       11.87      5.01 o 
   5   4  14       93.74       86.08     13.37 o 
  -2   5  14      392.03      368.43     20.54 o 
  -1   5  14       13.71        9.42      3.61 o 
   0   5  14      173.12      174.21     11.94 o 
   1   5  14       10.05       19.14      4.57 o 
   2   5  14       71.41       78.24      7.17 o 
   3   5  14        4.58        4.04      4.92 o 
   4   5  14       49.04       31.22      8.00 o 
   5   5  14       56.28       67.36     11.52 o 
  -1   6  14      143.12      176.36     12.54 o 
   0   6  14       11.28        6.11      3.85 o 
   1   6  14      391.47      386.90     19.98 o 
   2   6  14        3.33        4.71      4.70 o 
   3   6  14      190.05      200.31     16.44 o 
   4   6  14       31.37       59.97     10.82 o 
   1   7  14       19.11       10.69      4.09 o 
   2   7  14       39.02       34.56      8.62 o 
  -1  -4  15       19.11       14.95      5.01 o 
   0  -4  15       12.97        7.39      5.01 o 
   1  -4  15       23.74       19.34      6.07 o 
   2  -4  15       13.32       10.99      5.01 o 
  -2  -3  15       42.51       43.92      5.74 o 
  -1  -3  15       74.46       85.01      7.30 o 
   0  -3  15        0.58        1.87      4.26 o 
   1  -3  15       12.31       10.70      3.13 o 
   2  -3  15       34.67       35.11      5.89 o 
   3  -3  15        1.22       -3.25      3.96 o 
  -3  -2  15       91.46       91.64      8.64 o 
  -2  -2  15       24.93       24.36      4.88 o 
  -1  -2  15       26.36       37.95      5.34 o 
   0  -2  15      149.70      145.46      9.07 o 
   1  -2  15        7.93       11.50      3.70 o 
   2  -2  15        3.06       16.38      3.81 o 
   3  -2  15       12.41       12.01      7.34 o 
   4  -2  15      113.75      130.40     12.75 o 
  -3  -1  15        1.46        0.32      5.63 o 
  -2  -1  15      154.77      145.32     10.60 o 
  -1  -1  15       71.57       71.09      6.39 o 
   0  -1  15      135.52      131.02      9.48 o 
   1  -1  15      114.49      104.88      8.33 o 
   2  -1  15       25.94       30.61      8.62 o 
   3  -1  15        1.41        1.07      2.70 o 
   4  -1  15        5.14        3.87      5.10 o 
  -3   0  15      176.96      194.22     13.09 o 
  -2   0  15      100.06      123.75      9.94 o 
  -1   0  15      245.70      230.51     13.62 o 
   0   0  15       12.55       32.12      5.28 o 
   1   0  15      473.76      453.80     19.52 o 
   2   0  15       17.44       19.63      3.76 o 
   3   0  15      106.81      108.21      9.41 o 
   4   0  15       46.02       50.74      9.85 o 
   5   0  15      118.55      105.43     14.33 o 
  -3   1  15       46.52       53.45      7.02 o 
  -2   1  15       90.87       93.03      7.87 o 
  -1   1  15       52.64       48.79      6.06 o 
   0   1  15      317.99      328.17     14.99 o 
   1   1  15        1.93        1.90      2.89 o 
   2   1  15      128.81      125.12     16.27 o 
   3   1  15       25.45       40.01      5.07 o 
   4   1  15      154.38      148.43     16.71 o 
   5   1  15       29.46       79.75     12.75 o 
  -3   2  15      132.26      124.28     10.44 o 
  -1   2  15       36.75       38.78      5.19 o 
   0   2  15        0.32       -1.83      2.75 o 
   1   2  15       29.07       39.20      5.43 o 
   2   2  15      218.25      226.19     12.70 o 
   3   2  15       46.21       42.35      5.22 o 
   4   2  15        1.82        6.95      5.98 o 
   5   2  15      119.76      138.67     16.79 o 
  -2   3  15       52.01       56.72      6.74 o 
  -1   3  15        2.70       -2.49      3.65 o 
   0   3  15       96.63       90.03      8.14 o 
   1   3  15       33.81       36.91      5.28 o 
   2   3  15       57.12       65.57      9.80 o 
   3   3  15       11.07        7.56      5.72 o 
   4   3  15       53.93       67.62     11.34 o 
  -1   4  15       21.13       18.11      4.73 o 
   0   4  15       11.81        7.12      3.70 o 
   1   4  15        5.42       13.45      9.50 o 
   2   4  15       65.53       53.37      5.85 o 
   3   4  15        6.79       -2.64      4.92 o 
   4   4  15       53.08       77.12     12.31 o 
   0   5  15      121.18      134.50     11.04 o 
   1   5  15       24.25       32.41      5.59 o 
   2   5  15       14.69        6.37      6.51 o 
   3   5  15        4.04        7.03      4.75 o 
   0  -2  16        7.00        4.13      3.69 o 
   1  -2  16       43.25       32.69      5.38 o 
   2  -2  16        0.34       -3.23      3.23 o 
  -1  -1  16       16.36       23.47      4.13 o 
   0  -1  16       87.31       84.56      7.37 o 
   1  -1  16       49.92       52.50      6.41 o 
   2  -1  16       14.11       18.47      3.80 o 
   3  -1  16        1.89        2.04      2.94 o 
  -1   0  16        1.88        8.56      4.62 o 
   0   0  16      136.55      127.17     10.04 o 
   1   0  16       55.12       46.59     11.74 o 
   2   0  16        9.36       15.57      4.29 o 
   3   0  16        3.92        3.96      5.45 o 
  -1   1  16      152.70      147.26     29.11 o 
   0   1  16       49.22       56.01     10.95 o 
   1   1  16      141.18      135.20     10.51 o 
   2   1  16       26.87       33.13      5.37 o 
   3   1  16       13.22       10.55      6.42 o 
  -1   2  16        5.87        7.55      3.95 o 
   0   2  16      218.49      232.71     13.67 o 
   1   2  16        0.01       -3.50      4.00 o 
   2   2  16       30.26       31.67      8.53 o 
   3   2  16        8.55        5.63      5.72 o 
   0   3  16       11.06        3.99      3.19 o 
   1   3  16      131.87      135.17      9.45 o 
   2   3  16       50.36       46.82      6.08 o 
                                                 
